# Supplementary material for: 3-(4-Fluoro­phenyl­sulfon­yl)-5-iodo-2,7-dimethyl-1-benzofuran
Source: Acta Crystallogr Sect E Struct Rep Online. 2011 Dec 10;68(Pt 1):o96. doi: 10.1107/S1600536811052792 (PMC3254446; doi:10.1107/S1600536811052792)
Supplement: Supplementary file 1 [file e-68-00o96-sup1.cif]

##############################################################################
#                                                                            #
# This CIF contains the data in a paper accepted for publication in          #
# Acta Crystallographica Section E. It conforms to the requirements of       #
# Notes for Authors for Acta Crystallographica Section E, and has been       #
# peer reviewed under the auspices of the IUCr Commission on Journals.       #
#                                                                            #
# Full details of the Crystallographic Information File format               #
# are given in the paper "The Crystallographic Information File (CIF):       #
# a New Standard Archive File for Crystallography" by S. R. Hall, F. H.      #
# Allen and I. D. Brown [Acta Cryst. (1991), A47, 655-685].                  #
#                                                                            #
# The current version of the core CIF dictionary is obtainable from          #
# ftp://ftp.iucr.org/pub/cif_core.dic.                                       #
#                                                                            #
# Software is freely available for graphical display of the structure(s)     #
# in this CIF. For information consult the CIF software page                 #
# http://www.iucr.org/resources/cif/software.                                #
#                                                                            #
# This file may be used for bona fide research purposes within the           #
# scientific community so long as proper attribution is given to the journal # 
# article from which it was obtained.                                        #
#                                                                            #
##############################################################################
data_global
_audit_creation_method     'form.cif (version 2.0)'
_journal_data_validation_number     ?
_journal_date_recd_electronic     2011-12-06
_journal_date_accepted     2011-12-07
_journal_name_full     'Acta Crystallographica, Section E'
_journal_year     2012
_journal_volume     68
_journal_issue      1
_journal_page_first     o96
_journal_page_last     o96
_journal_paper_category     QO
_journal_paper_doi     10.1107/S1600536811052792
_journal_coeditor_code     BH2405
_publ_contact_author_name     'Prof. Uk Lee'
_publ_contact_author_address
;
 Department of Chemistry, Pukyong National University, 599-1 Daeyeon 3-dong
 Nam-gu, Busan 608-737, Republic of Korea
;
_publ_contact_author_email     'uklee@pknu.ac.kr'
_publ_contact_author_fax     '+82-51-629-5583'
_publ_contact_author_phone     '+82-51-629-5596'
_publ_section_title
;
3-(4-Fluorophenylsulfonyl)-5-iodo-2,7-dimethyl-1-benzofuran
;
loop_
    _publ_author_name
    _publ_author_address
    "Seo, Pil Ja"
;
Department of Chemistry
Dongeui University
San 24 Kaya-dong Busanjin-gu
Busan 614-714
Republic of Korea
;
    "Choi, Hong Dae"
;
Department of Chemistry
Dongeui University
San 24 Kaya-dong Busanjin-gu
Busan 614-714
Republic of Korea
;
    "Son, Byeng Wha"
;
Department of Chemistry
Pukyong National University
599-1 Daeyeon 3-dong
Nam-gu
Busan 608-737
Republic of Korea
;
    "Lee, Uk"
;
Department of Chemistry
Pukyong National University
599-1 Daeyeon 3-dong
Nam-gu
Busan 608-737
Republic of Korea
;
_publ_section_synopsis     .
data_I
_chemical_name_systematic
;
3-(4-Fluorophenylsulfonyl)-5-iodo-2,7-dimethyl-1-benzofuran
;
_chemical_name_common     ?
_chemical_formula_moiety     'C16 H12 F I O3 S'
_chemical_formula_sum     'C16 H12 F I O3 S'
_chemical_formula_iupac     'C16 H12 F I O3 S'
_chemical_formula_weight     430.22
_chemical_melting_point     430
_symmetry_cell_setting     triclinic
_symmetry_space_group_name_H-M     'P -1'
_symmetry_space_group_name_Hall     '-P 1'
loop_
    _symmetry_equiv_pos_as_xyz
    'x, y, z'
    '-x, -y, -z'
_cell_length_a     7.5839(2)
_cell_length_b     10.2443(3)
_cell_length_c     10.4651(3)
_cell_angle_alpha     79.4240(10)
_cell_angle_beta     75.6520(10)
_cell_angle_gamma     80.3610(10)
_cell_volume     767.94(4)
_cell_formula_units_Z     2
_cell_measurement_reflns_used     9929
_cell_measurement_theta_min     2.66
_cell_measurement_theta_max     28.30
_cell_measurement_temperature     173(2)
_exptl_crystal_description     block
_exptl_crystal_colour     colourless
_exptl_crystal_size_max     0.32
_exptl_crystal_size_mid     0.30
_exptl_crystal_size_min     0.18
_exptl_crystal_density_diffrn     1.861
_exptl_crystal_density_meas     ?
_exptl_crystal_density_method     'not measured'
_exptl_crystal_F_000     420
_exptl_absorpt_coefficient_mu     2.240
_exptl_absorpt_correction_type     multi-scan
_exptl_absorpt_process_details     '(SADABS; Bruker, 2009)'
_exptl_absorpt_correction_T_min     0.5342
_exptl_absorpt_correction_T_max     0.6885
_exptl_special_details     ?
_diffrn_ambient_temperature     173(2)
_diffrn_radiation_type     MoK\a
_diffrn_radiation_wavelength     0.71073
_diffrn_radiation_source     'rotating anode'
_diffrn_radiation_monochromator     'graphite multilayer'
_diffrn_measurement_device_type     'Bruker SMART APEXII CCD'
_diffrn_measurement_method     '\f and \w scans'
_diffrn_detector_area_resol_mean     10.0
_diffrn_reflns_number     13962
_diffrn_reflns_av_R_equivalents     0.0275
_diffrn_reflns_av_sigmaI/netI     0.0219
_diffrn_reflns_theta_min     2.03
_diffrn_reflns_theta_max     28.30
_diffrn_reflns_theta_full     28.30
_diffrn_measured_fraction_theta_max     0.993
_diffrn_measured_fraction_theta_full     0.993
_diffrn_reflns_limit_h_min     -9
_diffrn_reflns_limit_h_max     10
_diffrn_reflns_limit_k_min     -13
_diffrn_reflns_limit_k_max     13
_diffrn_reflns_limit_l_min     -13
_diffrn_reflns_limit_l_max     13
_diffrn_standards_number     0
_diffrn_standards_interval_count     ?
_diffrn_standards_interval_time     ?
_diffrn_standards_decay_%     ?
_refine_special_details     ?
_reflns_number_total     3785
_reflns_number_gt     3585
_reflns_threshold_expression     I>2\s(I)
_refine_ls_structure_factor_coef     Fsqd
_refine_ls_matrix_type     full
_refine_ls_R_factor_all     0.0236
_refine_ls_R_factor_gt     0.0222
_refine_ls_wR_factor_gt     0.0563
_refine_ls_wR_factor_ref     0.0572
_refine_ls_goodness_of_fit_ref     1.083
_refine_ls_restrained_S_all     1.083
_refine_ls_number_reflns     3785
_refine_ls_number_parameters     201
_refine_ls_number_restraints     0
_refine_ls_number_constraints     0
_refine_ls_hydrogen_treatment     constr
_refine_ls_weighting_scheme     calc
_refine_ls_weighting_details
         'calc w=1/[\s^2^(Fo^2^)+(0.0280P)^2^+0.3904P] where P=(Fo^2^+2Fc^2^)/3'
_atom_sites_solution_hydrogens     difmap
_atom_sites_solution_primary     direct
_atom_sites_solution_secondary     difmap
_refine_ls_shift/su_max     0.001
_refine_ls_shift/su_mean     0.000
_refine_diff_density_max     0.472
_refine_diff_density_min     -0.722
_refine_ls_extinction_method     none
_refine_ls_extinction_coef     ?
loop_
    _atom_type_symbol
    _atom_type_description
    _atom_type_scat_dispersion_real
    _atom_type_scat_dispersion_imag
    _atom_type_scat_source
    'C' 'C' 0.0033 0.0016
                         'International Tables Vol C Tables 4.2.6.8 and 6.1.1.4'
    'H' 'H' 0.0000 0.0000
                         'International Tables Vol C Tables 4.2.6.8 and 6.1.1.4'
    'O' 'O' 0.0106 0.0060
                         'International Tables Vol C Tables 4.2.6.8 and 6.1.1.4'
    'F' 'F' 0.0171 0.0103
                         'International Tables Vol C Tables 4.2.6.8 and 6.1.1.4'
    'S' 'S' 0.1246 0.1234
                         'International Tables Vol C Tables 4.2.6.8 and 6.1.1.4'
    'I' 'I' -0.4742 1.8119
                         'International Tables Vol C Tables 4.2.6.8 and 6.1.1.4'
_computing_data_collection     '<i>APEX2</i> (Bruker, 2009)'
_computing_cell_refinement     '<i>SAINT</i> (Bruker, 2009)'
_computing_data_reduction     '<i>SAINT</i> (Bruker, 2009)'
_computing_structure_solution     '<i>SHELXS97</i> (Sheldrick, 2008)'
_computing_structure_refinement     '<i>SHELXL97</i> (Sheldrick, 2008)'
_computing_molecular_graphics
        '<i>ORTEP-3</i> (Farrugia, 1997) and <i>DIAMOND</i> (Brandenburg, 1998)'
_computing_publication_material     '<i>SHELXL97</i> (Sheldrick, 2008)'
loop_
    _atom_site_type_symbol
    _atom_site_label
    _atom_site_fract_x
    _atom_site_fract_y
    _atom_site_fract_z
    _atom_site_U_iso_or_equiv
    _atom_site_adp_type
    _atom_site_calc_flag
    _atom_site_refinement_flags
    _atom_site_occupancy
    _atom_site_symmetry_multiplicity
    _atom_site_disorder_assembly
    _atom_site_disorder_group
    I I1 0.458085(17) 0.514608(14) 0.182660(11) 0.03682(6) Uani d . 1 2 . .
    S S1 0.09268(6) 0.13784(4) 0.70600(4) 0.02423(9) Uani d . 1 2 . .
    F F1 0.7392(2) -0.17671(16) 0.86383(18) 0.0602(4) Uani d . 1 2 . .
    O O1 0.07637(18) 0.50285(12) 0.77645(12) 0.0243(2) Uani d . 1 2 . .
    O O2 0.1076(2) 0.12200(14) 0.56993(14) 0.0337(3) Uani d . 1 2 . .
    O O3 -0.06489(19) 0.09921(14) 0.80627(15) 0.0332(3) Uani d . 1 2 . .
    C C1 0.1071(2) 0.30519(17) 0.70547(17) 0.0227(3) Uani d . 1 2 . .
    C C2 0.1812(2) 0.39985(16) 0.59204(17) 0.0219(3) Uani d . 1 2 . .
    C C3 0.2651(2) 0.39515(18) 0.45767(17) 0.0242(3) Uani d . 1 2 . .
    H H3 0.2828 0.3154 0.4195 0.029 Uiso calc R 1 2 . .
    C C4 0.3210(2) 0.51397(19) 0.38343(17) 0.0259(3) Uani d . 1 2 . .
    C C5 0.2946(3) 0.63304(18) 0.43641(19) 0.0281(4) Uani d . 1 2 . .
    H H5 0.3345 0.7114 0.3802 0.034 Uiso calc R 1 2 . .
    C C6 0.2110(3) 0.63949(17) 0.56963(19) 0.0261(3) Uani d . 1 2 . .
    C C7 0.1583(2) 0.51938(17) 0.64268(17) 0.0226(3) Uani d . 1 2 . .
    C C8 0.0489(2) 0.37130(17) 0.81325(18) 0.0242(3) Uani d . 1 2 . .
    C C9 0.1834(3) 0.76435(19) 0.6319(2) 0.0358(4) Uani d . 1 2 . .
    H H9A 0.2786 0.7597 0.6817 0.054 Uiso calc R 1 2 . .
    H H9B 0.0623 0.7723 0.6928 0.054 Uiso calc R 1 2 . .
    H H9C 0.1914 0.8425 0.5620 0.054 Uiso calc R 1 2 . .
    C C10 -0.0272(3) 0.3303(2) 0.95636(18) 0.0326(4) Uani d . 1 2 . .
    H H10A -0.0523 0.2373 0.9712 0.049 Uiso calc R 1 2 . .
    H H10B -0.1414 0.3885 0.9853 0.049 Uiso calc R 1 2 . .
    H H10C 0.0616 0.3379 1.0077 0.049 Uiso calc R 1 2 . .
    C C11 0.2897(2) 0.04748(16) 0.75598(17) 0.0239(3) Uani d . 1 2 . .
    C C12 0.2733(3) -0.02336(19) 0.88349(19) 0.0318(4) Uani d . 1 2 . .
    H H12 0.1580 -0.0191 0.9453 0.038 Uiso calc R 1 2 . .
    C C13 0.4256(3) -0.1004(2) 0.9203(2) 0.0391(5) Uani d . 1 2 . .
    H H13 0.4169 -0.1514 1.0067 0.047 Uiso calc R 1 2 . .
    C C14 0.5908(3) -0.1011(2) 0.8280(2) 0.0380(4) Uani d . 1 2 . .
    C C15 0.6120(3) -0.0298(2) 0.7025(2) 0.0368(4) Uani d . 1 2 . .
    H H15 0.7288 -0.0318 0.6425 0.044 Uiso calc R 1 2 . .
    C C16 0.4587(3) 0.0453(2) 0.66519(19) 0.0304(4) Uani d . 1 2 . .
    H H16 0.4686 0.0951 0.5783 0.037 Uiso calc R 1 2 . .
loop_
    _atom_site_aniso_label
    _atom_site_aniso_U_11
    _atom_site_aniso_U_22
    _atom_site_aniso_U_33
    _atom_site_aniso_U_12
    _atom_site_aniso_U_13
    _atom_site_aniso_U_23
    I1 0.03090(8) 0.05323(10) 0.02085(7) -0.00336(6) -0.00149(5) 0.00069(5)
    S1 0.0273(2) 0.02141(18) 0.0241(2) -0.00622(16) -0.00472(16) -0.00224(15)
    F1 0.0409(8) 0.0588(9) 0.0736(11) 0.0116(7) -0.0215(7) 0.0040(8)
    O1 0.0276(6) 0.0228(6) 0.0215(6) -0.0025(5) -0.0034(5) -0.0042(4)
    O2 0.0468(8) 0.0291(7) 0.0292(7) -0.0055(6) -0.0134(6) -0.0071(5)
    O3 0.0276(7) 0.0322(7) 0.0373(8) -0.0115(5) -0.0017(6) 0.0002(6)
    C1 0.0243(8) 0.0213(7) 0.0219(8) -0.0038(6) -0.0043(6) -0.0018(6)
    C2 0.0204(8) 0.0220(7) 0.0225(8) -0.0020(6) -0.0046(6) -0.0024(6)
    C3 0.0237(8) 0.0260(8) 0.0221(8) -0.0020(6) -0.0043(6) -0.0032(6)
    C4 0.0227(8) 0.0328(9) 0.0199(8) -0.0028(7) -0.0035(6) -0.0002(7)
    C5 0.0273(9) 0.0271(8) 0.0282(9) -0.0061(7) -0.0073(7) 0.0043(7)
    C6 0.0264(9) 0.0223(8) 0.0299(9) -0.0037(6) -0.0080(7) -0.0016(7)
    C7 0.0215(8) 0.0235(8) 0.0220(8) -0.0017(6) -0.0040(6) -0.0033(6)
    C8 0.0238(8) 0.0247(8) 0.0239(8) -0.0036(6) -0.0054(6) -0.0026(6)
    C9 0.0468(12) 0.0237(8) 0.0384(11) -0.0065(8) -0.0107(9) -0.0050(8)
    C10 0.0386(11) 0.0356(10) 0.0208(8) -0.0062(8) -0.0015(7) -0.0028(7)
    C11 0.0271(9) 0.0191(7) 0.0240(8) -0.0036(6) -0.0033(6) -0.0026(6)
    C12 0.0320(10) 0.0310(9) 0.0272(9) -0.0056(7) -0.0011(7) 0.0026(7)
    C13 0.0424(12) 0.0353(10) 0.0342(10) -0.0031(9) -0.0099(9) 0.0088(8)
    C14 0.0342(11) 0.0324(10) 0.0470(12) 0.0029(8) -0.0133(9) -0.0057(9)
    C15 0.0282(10) 0.0413(11) 0.0382(11) -0.0025(8) -0.0010(8) -0.0100(9)
    C16 0.0308(10) 0.0329(9) 0.0252(8) -0.0066(7) -0.0006(7) -0.0037(7)
_geom_special_details     ?
loop_
    _geom_bond_atom_site_label_1
    _geom_bond_atom_site_label_2
    _geom_bond_site_symmetry_2
    _geom_bond_distance
    _geom_bond_publ_flag
    I1 C4 . 2.1000(17) ?
    I1 I1 2_665 3.7764(3) ?
    S1 O2 . 1.4372(14) ?
    S1 O3 . 1.4388(14) ?
    S1 C1 . 1.7349(17) ?
    S1 C11 . 1.7633(19) ?
    F1 C14 . 1.348(3) ?
    O1 C8 . 1.368(2) ?
    O1 C7 . 1.375(2) ?
    C1 C8 . 1.364(2) ?
    C1 C2 . 1.447(2) ?
    C2 C7 . 1.390(2) ?
    C2 C3 . 1.398(2) ?
    C3 C4 . 1.388(2) ?
    C3 H3 . 0.9500 ?
    C4 C5 . 1.395(3) ?
    C5 C6 . 1.390(3) ?
    C5 H5 . 0.9500 ?
    C6 C7 . 1.388(2) ?
    C6 C9 . 1.501(3) ?
    C8 C10 . 1.475(2) ?
    C9 H9A . 0.9800 ?
    C9 H9B . 0.9800 ?
    C9 H9C . 0.9800 ?
    C10 H10A . 0.9800 ?
    C10 H10B . 0.9800 ?
    C10 H10C . 0.9800 ?
    C11 C12 . 1.384(3) ?
    C11 C16 . 1.393(2) ?
    C12 C13 . 1.382(3) ?
    C12 H12 . 0.9500 ?
    C13 C14 . 1.379(3) ?
    C13 H13 . 0.9500 ?
    C14 C15 . 1.367(3) ?
    C15 C16 . 1.382(3) ?
    C15 H15 . 0.9500 ?
    C16 H16 . 0.9500 ?
loop_
    _geom_angle_atom_site_label_1
    _geom_angle_atom_site_label_2
    _geom_angle_atom_site_label_3
    _geom_angle_site_symmetry_1
    _geom_angle_site_symmetry_3
    _geom_angle
    _geom_angle_publ_flag
    C4 I1 I1 . 2_665 159.65(5) ?
    O2 S1 O3 . . 119.47(9) ?
    O2 S1 C1 . . 106.66(8) ?
    O3 S1 C1 . . 108.80(8) ?
    O2 S1 C11 . . 107.68(9) ?
    O3 S1 C11 . . 107.59(9) ?
    C1 S1 C11 . . 105.89(8) ?
    C8 O1 C7 . . 107.10(13) ?
    C8 C1 C2 . . 107.64(15) ?
    C8 C1 S1 . . 125.62(13) ?
    C2 C1 S1 . . 126.74(13) ?
    C7 C2 C3 . . 119.58(16) ?
    C7 C2 C1 . . 104.40(14) ?
    C3 C2 C1 . . 136.01(16) ?
    C4 C3 C2 . . 116.04(16) ?
    C4 C3 H3 . . 122.0 ?
    C2 C3 H3 . . 122.0 ?
    C3 C4 C5 . . 123.23(16) ?
    C3 C4 I1 . . 118.75(13) ?
    C5 C4 I1 . . 118.01(13) ?
    C6 C5 C4 . . 121.44(16) ?
    C6 C5 H5 . . 119.3 ?
    C4 C5 H5 . . 119.3 ?
    C7 C6 C5 . . 114.51(16) ?
    C7 C6 C9 . . 122.07(17) ?
    C5 C6 C9 . . 123.40(17) ?
    O1 C7 C6 . . 124.09(15) ?
    O1 C7 C2 . . 110.72(14) ?
    C6 C7 C2 . . 125.19(16) ?
    C1 C8 O1 . . 110.13(15) ?
    C1 C8 C10 . . 134.10(16) ?
    O1 C8 C10 . . 115.71(15) ?
    C6 C9 H9A . . 109.5 ?
    C6 C9 H9B . . 109.5 ?
    H9A C9 H9B . . 109.5 ?
    C6 C9 H9C . . 109.5 ?
    H9A C9 H9C . . 109.5 ?
    H9B C9 H9C . . 109.5 ?
    C8 C10 H10A . . 109.5 ?
    C8 C10 H10B . . 109.5 ?
    H10A C10 H10B . . 109.5 ?
    C8 C10 H10C . . 109.5 ?
    H10A C10 H10C . . 109.5 ?
    H10B C10 H10C . . 109.5 ?
    C12 C11 C16 . . 120.97(18) ?
    C12 C11 S1 . . 119.54(14) ?
    C16 C11 S1 . . 119.47(14) ?
    C13 C12 C11 . . 119.60(18) ?
    C13 C12 H12 . . 120.2 ?
    C11 C12 H12 . . 120.2 ?
    C14 C13 C12 . . 118.06(19) ?
    C14 C13 H13 . . 121.0 ?
    C12 C13 H13 . . 121.0 ?
    F1 C14 C15 . . 118.3(2) ?
    F1 C14 C13 . . 118.0(2) ?
    C15 C14 C13 . . 123.6(2) ?
    C14 C15 C16 . . 118.16(19) ?
    C14 C15 H15 . . 120.9 ?
    C16 C15 H15 . . 120.9 ?
    C15 C16 C11 . . 119.55(19) ?
    C15 C16 H16 . . 120.2 ?
    C11 C16 H16 . . 120.2 ?
loop_
    _geom_torsion_atom_site_label_1
    _geom_torsion_atom_site_label_2
    _geom_torsion_atom_site_label_3
    _geom_torsion_atom_site_label_4
    _geom_torsion_site_symmetry_1
    _geom_torsion_site_symmetry_2
    _geom_torsion_site_symmetry_3
    _geom_torsion_site_symmetry_4
    _geom_torsion
    _geom_torsion_publ_flag
    O2 S1 C1 C8 . . . . 160.36(16) ?
    O3 S1 C1 C8 . . . . 30.24(19) ?
    C11 S1 C1 C8 . . . . -85.14(18) ?
    O2 S1 C1 C2 . . . . -19.34(19) ?
    O3 S1 C1 C2 . . . . -149.46(16) ?
    C11 S1 C1 C2 . . . . 95.16(17) ?
    C8 C1 C2 C7 . . . . -0.8(2) ?
    S1 C1 C2 C7 . . . . 178.95(14) ?
    C8 C1 C2 C3 . . . . 177.7(2) ?
    S1 C1 C2 C3 . . . . -2.5(3) ?
    C7 C2 C3 C4 . . . . 0.2(3) ?
    C1 C2 C3 C4 . . . . -178.18(19) ?
    C2 C3 C4 C5 . . . . -0.9(3) ?
    C2 C3 C4 I1 . . . . 177.53(12) ?
    I1 I1 C4 C3 2_665 . . . 63.4(2) ?
    I1 I1 C4 C5 2_665 . . . -118.06(16) ?
    C3 C4 C5 C6 . . . . 0.8(3) ?
    I1 C4 C5 C6 . . . . -177.66(14) ?
    C4 C5 C6 C7 . . . . 0.1(3) ?
    C4 C5 C6 C9 . . . . 178.53(19) ?
    C8 O1 C7 C6 . . . . -178.67(17) ?
    C8 O1 C7 C2 . . . . 1.04(19) ?
    C5 C6 C7 O1 . . . . 178.82(16) ?
    C9 C6 C7 O1 . . . . 0.4(3) ?
    C5 C6 C7 C2 . . . . -0.8(3) ?
    C9 C6 C7 C2 . . . . -179.31(18) ?
    C3 C2 C7 O1 . . . . -178.98(15) ?
    C1 C2 C7 O1 . . . . -0.15(19) ?
    C3 C2 C7 C6 . . . . 0.7(3) ?
    C1 C2 C7 C6 . . . . 179.55(17) ?
    C2 C1 C8 O1 . . . . 1.5(2) ?
    S1 C1 C8 O1 . . . . -178.27(13) ?
    C2 C1 C8 C10 . . . . -175.6(2) ?
    S1 C1 C8 C10 . . . . 4.7(3) ?
    C7 O1 C8 C1 . . . . -1.56(19) ?
    C7 O1 C8 C10 . . . . 176.10(16) ?
    O2 S1 C11 C12 . . . . -140.80(15) ?
    O3 S1 C11 C12 . . . . -10.81(17) ?
    C1 S1 C11 C12 . . . . 105.39(16) ?
    O2 S1 C11 C16 . . . . 37.34(17) ?
    O3 S1 C11 C16 . . . . 167.33(14) ?
    C1 S1 C11 C16 . . . . -76.46(16) ?
    C16 C11 C12 C13 . . . . -1.8(3) ?
    S1 C11 C12 C13 . . . . 176.32(16) ?
    C11 C12 C13 C14 . . . . 1.4(3) ?
    C12 C13 C14 F1 . . . . -179.7(2) ?
    C12 C13 C14 C15 . . . . 0.1(4) ?
    F1 C14 C15 C16 . . . . 178.6(2) ?
    C13 C14 C15 C16 . . . . -1.2(3) ?
    C14 C15 C16 C11 . . . . 0.8(3) ?
    C12 C11 C16 C15 . . . . 0.7(3) ?
    S1 C11 C16 C15 . . . . -177.42(15) ?
loop_
    _geom_hbond_atom_site_label_D
    _geom_hbond_atom_site_label_H
    _geom_hbond_atom_site_label_A
    _geom_hbond_site_symmetry_A
    _geom_hbond_distance_DH
    _geom_hbond_distance_HA
    _geom_hbond_distance_DA
    _geom_hbond_angle_DHA
    C12 H12 O3 2_557 0.95 2.54 3.253(2) 132.4
    C15 H15 O2 2_656 0.95 2.52 3.294(3) 139.0
_iucr_refine_instructions_details
;
TITL 1133 IN P-1
CELL  0.71073  7.58390 10.24430 10.46510 79.42400 75.65200 80.36100
ZERR 2  0.00020  0.00030  0.00030  0.00100  0.00100  0.00100
LATT 1
SFAC C H O F S I
UNIT 32 24 6 2 2 2
TEMP -100
SIZE 0.180 0.300 0.320
L.S. 15
BOND
FMAP 2
PLAN 20
ACTA
CONF
MPLA 6 C11 C12 C13 C14 C15 C16
MPLA 9 C1 C2 C3 C4 C5 C6 C7 O1 C8
BOND $H
EQIV $1 - X, - Y, - Z + 2;
EQIV $2  - X+ 1, - Y, - Z + 1;
EQIV $3  - X + 1,  - Y + 1, - Z
HTAB C12 O3_$1
HTAB C15 O2_$2
WGHT    0.028000    0.390400
FVAR       0.18715
MOLE   1
BIND I1 I1_$3
I1    6    0.458085    0.514608    0.182660    11.00000    0.03090    0.05323 =
         0.02085    0.00069   -0.00149   -0.00336
S1    5    0.092676    0.137844    0.705996    11.00000    0.02729    0.02141 =
         0.02409   -0.00224   -0.00472   -0.00622
F1    4    0.739224   -0.176714    0.863832    11.00000    0.04093    0.05880 =
         0.07357    0.00402   -0.02154    0.01162
O1    3    0.076368    0.502846    0.776446    11.00000    0.02763    0.02284 =
         0.02147   -0.00424   -0.00340   -0.00247
O2    3    0.107625    0.121998    0.569928    11.00000    0.04678    0.02913 =
         0.02916   -0.00713   -0.01341   -0.00546
O3    3   -0.064892    0.099213    0.806273    11.00000    0.02763    0.03223 =
         0.03728    0.00019   -0.00173   -0.01147
C1    1    0.107058    0.305193    0.705468    11.00000    0.02430    0.02129 =
         0.02186   -0.00175   -0.00428   -0.00376
C2    1    0.181209    0.399846    0.592042    11.00000    0.02043    0.02197 =
         0.02245   -0.00235   -0.00458   -0.00201
C3    1    0.265116    0.395147    0.457674    11.00000    0.02366    0.02599 =
         0.02207   -0.00322   -0.00432   -0.00201
AFIX  43
H3    2    0.282804    0.315373    0.419455    11.00000   -1.20000
AFIX   0
C4    1    0.321040    0.513972    0.383433    11.00000    0.02274    0.03280 =
         0.01988   -0.00024   -0.00351   -0.00280
C5    1    0.294552    0.633045    0.436410    11.00000    0.02725    0.02709 =
         0.02823    0.00434   -0.00730   -0.00608
AFIX  43
H5    2    0.334505    0.711430    0.380188    11.00000   -1.20000
AFIX   0
C6    1    0.210997    0.639492    0.569632    11.00000    0.02640    0.02233 =
         0.02989   -0.00156   -0.00802   -0.00369
C7    1    0.158293    0.519380    0.642680    11.00000    0.02150    0.02350 =
         0.02203   -0.00332   -0.00398   -0.00173
C8    1    0.048923    0.371301    0.813249    11.00000    0.02379    0.02468 =
         0.02389   -0.00257   -0.00538   -0.00360
C9    1    0.183418    0.764352    0.631945    11.00000    0.04683    0.02368 =
         0.03843   -0.00500   -0.01066   -0.00645
AFIX 137
H9A   2    0.278595    0.759714    0.681720    11.00000   -1.50000
H9B   2    0.062296    0.772323    0.692838    11.00000   -1.50000
H9C   2    0.191361    0.842521    0.561950    11.00000   -1.50000
AFIX   0
C10   1   -0.027159    0.330307    0.956364    11.00000    0.03864    0.03563 =
         0.02085   -0.00282   -0.00145   -0.00625
AFIX 137
H10A  2   -0.052300    0.237284    0.971228    11.00000   -1.50000
H10B  2   -0.141370    0.388483    0.985273    11.00000   -1.50000
H10C  2    0.061630    0.337908    1.007706    11.00000   -1.50000
AFIX   0
C11   1    0.289687    0.047481    0.755980    11.00000    0.02711    0.01913 =
         0.02402   -0.00256   -0.00328   -0.00364
C12   1    0.273268   -0.023360    0.883489    11.00000    0.03204    0.03098 =
         0.02721    0.00255   -0.00109   -0.00562
AFIX  43
H12   2    0.157967   -0.019071    0.945331    11.00000   -1.20000
AFIX   0
C13   1    0.425645   -0.100389    0.920313    11.00000    0.04241    0.03533 =
         0.03420    0.00880   -0.00985   -0.00307
AFIX  43
H13   2    0.416855   -0.151359    1.006677    11.00000   -1.20000
AFIX   0
C14   1    0.590784   -0.101096    0.828043    11.00000    0.03418    0.03237 =
         0.04704   -0.00566   -0.01331    0.00286
C15   1    0.611989   -0.029786    0.702478    11.00000    0.02824    0.04134 =
         0.03821   -0.00996   -0.00100   -0.00249
AFIX  43
H15   2    0.728827   -0.031797    0.642504    11.00000   -1.20000
AFIX   0
C16   1    0.458745    0.045320    0.665193    11.00000    0.03084    0.03289 =
         0.02517   -0.00369   -0.00065   -0.00660
AFIX  43
H16   2    0.468604    0.095138    0.578251    11.00000   -1.20000
HKLF 4
REM  1133 IN P-1
REM R1 =  0.0222 for   3585 Fo > 4sig(Fo)  and  0.0236 for all   3785 data
REM    201 parameters refined using      0 restraints
END
WGHT      0.0280      0.3904
REM Highest difference peak  0.472,  deepest hole -0.722,  1-sigma level  0.082
Q1    1   0.3641  0.5295  0.1552  11.00000  0.05    0.47
Q2    1   0.1913  0.0966  0.7364  11.00000  0.05    0.46
Q3    1   0.5562  0.4805  0.2185  11.00000  0.05    0.43
Q4    1   0.1872  0.4557  0.6167  11.00000  0.05    0.34
Q5    1   0.1690  0.5827  0.6069  11.00000  0.05    0.29
Q6    1   0.3532 -0.0559  0.8935  11.00000  0.05    0.28
Q7    1   0.2801  0.0026  0.8141  11.00000  0.05    0.26
Q8    1   0.1184  0.3210  0.7684  11.00000  0.05    0.26
Q9    1   0.5280 -0.0005  0.6821  11.00000  0.05    0.25
Q10   1   0.1669  0.7656  0.7279  11.00000  0.05    0.24
Q11   1   0.2182  0.6381  0.4973  11.00000  0.05    0.24
Q12   1   0.3013  0.5717  0.4137  11.00000  0.05    0.24
Q13   1   0.1534  0.3441  0.6458  11.00000  0.05    0.24
Q14   1   0.2842  0.8114  0.5981  11.00000  0.05    0.23
Q15   1   0.0527  0.3382  0.7570  11.00000  0.05    0.23
Q16   1   0.0914  0.2341  0.7056  11.00000  0.05    0.23
Q17   1   0.3663  0.0381  0.7141  11.00000  0.05    0.23
Q18   1   0.6370  0.6443  0.1981  11.00000  0.05    0.22
Q19   1   0.1520  0.8864  0.4408  11.00000  0.05    0.22
Q20   1   0.1951  0.7015  0.6035  11.00000  0.05    0.22
;
