# Supplementary material for: 3-(4-Fluoro­phenyl­sulfon­yl)-5-iodo-2,7-dimethyl-1-benzofuran
Source: Acta Crystallogr Sect E Struct Rep Online. 2011 Dec 10;68(Pt 1):o96. doi: 10.1107/S1600536811052792 (PMC3254446; doi:10.1107/S1600536811052792)
Supplement: Supplementary file 2 [file e-68-00o96-Isup2.hkl]

# 
# h,k,l, Fc-squared, Fo-squared, sigma(Fo-squared) and status flag 
# 
data_I
_shelx_title ' 1133 IN P-1' 
_shelx_refln_list_code          4 
_shelx_F_calc_maximum      179.01 
_exptl_crystal_F_000       420.00 
_reflns_d_resolution_high  0.7495 
 
loop_ 
 _symmetry_equiv_pos_as_xyz 
 'x, y, z' 
 '-x, -y, -z' 
 
_cell_length_a     7.5839 
_cell_length_b    10.2443 
_cell_length_c    10.4651 
_cell_angle_alpha  79.424 
_cell_angle_beta   75.652 
_cell_angle_gamma  80.361 
 
_shelx_F_squared_multiplier     1.000 
 
loop_ 
 _refln_index_h 
 _refln_index_k 
 _refln_index_l 
 _refln_F_squared_calc 
 _refln_F_squared_meas 
 _refln_F_squared_sigma 
 _refln_observed_status 
   1   0   0     1193.93     1158.91     33.01 o 
   2   0   0     4084.67     3830.95    151.78 o 
   3   0   0     2585.60     2616.44     44.60 o 
   4   0   0      558.72      538.82     10.04 o 
   5   0   0     1385.92     1320.62     27.55 o 
   6   0   0      630.08      594.39     16.54 o 
   7   0   0       59.56       59.53      3.26 o 
   8   0   0      422.97      436.07     15.07 o 
   9   0   0       82.50       76.52      7.14 o 
  -8   1   0      187.99      172.68      8.30 o 
  -7   1   0      554.50      553.90     20.27 o 
  -6   1   0      638.88      633.21     14.67 o 
  -5   1   0       34.16       34.40      3.13 o 
  -4   1   0      371.93      348.74      8.19 o 
  -3   1   0     3688.68     3659.32     55.29 o 
  -2   1   0      955.49      907.17     15.95 o 
  -1   1   0     5956.68     5632.05    120.71 o 
   0   1   0     4962.59     4639.66    100.59 o 
   1   1   0     1579.80     1623.63     21.73 o 
   2   1   0     5867.35     5563.20    164.63 o 
   3   1   0     1627.01     1595.04     32.02 o 
   4   1   0     3192.66     3192.08     63.31 o 
   5   1   0       19.14       18.45      3.61 o 
   6   1   0      146.65      150.03      5.09 o 
   7   1   0      107.31      113.59      4.55 o 
   8   1   0      424.86      412.24     11.14 o 
   9   1   0       96.63      112.21      8.28 o 
  -9   2   0       29.59       24.84      4.85 o 
  -8   2   0      671.29      663.67     21.37 o 
  -7   2   0       36.91       36.82      3.84 o 
  -6   2   0      283.77      272.34     10.07 o 
  -5   2   0       49.36       48.78      4.03 o 
  -4   2   0      456.20      434.33      8.37 o 
  -3   2   0      672.16      620.54     11.27 o 
  -2   2   0     4198.50     4132.84    108.17 o 
  -1   2   0     4912.42     4778.49    164.63 o 
   0   2   0    17417.43    15762.09    325.83 o 
   1   2   0    21659.41    19477.07    251.32 o 
   2   2   0     5736.11     5584.46    108.40 o 
   3   2   0     3471.79     3320.68     46.42 o 
   4   2   0      604.83      637.58     13.94 o 
   5   2   0      654.60      658.14     14.79 o 
   6   2   0      302.54      298.51      8.06 o 
   7   2   0      261.06      255.81      7.59 o 
   8   2   0       29.37       29.51      2.41 o 
   9   2   0      109.24      114.47      5.95 o 
  -9   3   0      321.13      315.20     17.13 o 
  -8   3   0      278.32      264.69     11.25 o 
  -7   3   0      109.26      108.74      6.31 o 
  -6   3   0      331.33      336.09     11.78 o 
  -5   3   0      182.31      190.93      5.55 o 
  -4   3   0        8.02        5.47      0.62 o 
  -3   3   0     2361.44     2294.15     49.01 o 
  -2   3   0     2393.36     2477.03     34.11 o 
  -1   3   0     4126.78     4310.97     64.75 o 
   0   3   0     8532.01     7654.92    148.35 o 
   1   3   0     1133.17     1164.04     15.05 o 
   2   3   0     8163.54     7885.56    142.65 o 
   3   3   0     3566.22     3768.31     42.31 o 
   4   3   0      200.08      142.99      2.76 o 
   5   3   0     1616.20     1675.27     30.45 o 
   6   3   0        5.76        6.58      1.24 o 
   7   3   0      110.34      113.28      4.09 o 
   8   3   0       92.38       90.21      4.02 o 
   9   3   0      129.10      131.35      6.34 o 
  -8   4   0      188.08      171.47      8.91 o 
  -7   4   0      403.08      412.41     14.67 o 
  -6   4   0        0.32        1.39      1.27 o 
  -5   4   0        0.14        0.36      0.85 o 
  -4   4   0        4.53        3.21      1.04 o 
  -3   4   0       75.80       75.31      5.21 o 
  -2   4   0      303.36      261.25      4.32 o 
  -1   4   0     7166.45     7089.82    130.34 o 
   0   4   0      744.39      731.70      9.74 o 
   1   4   0     8002.98     7870.89    119.49 o 
   2   4   0     3771.00     3863.11     52.94 o 
   3   4   0     3735.41     3951.72     47.22 o 
   4   4   0     2661.79     2634.51     34.33 o 
   5   4   0       45.01       48.78      2.34 o 
   6   4   0     1250.63     1254.44     23.84 o 
   7   4   0        1.49        5.03      1.35 o 
   8   4   0        2.62        3.29      1.52 o 
   9   4   0       19.07       20.56      4.43 o 
  -8   5   0      416.71      470.81     21.98 o 
  -7   5   0       15.75       13.05      2.90 o 
  -6   5   0      422.75      400.99     10.55 o 
  -5   5   0        4.76        3.88      1.23 o 
  -4   5   0       53.94       69.38      3.08 o 
  -3   5   0        4.72        9.91      0.86 o 
  -2   5   0     8009.81     8360.37    125.11 o 
  -1   5   0       88.50       89.31      3.15 o 
   0   5   0     5698.38     5767.21     94.97 o 
   1   5   0     2758.16     2728.13     37.71 o 
   2   5   0     3493.89     3592.71     49.43 o 
   3   5   0     4129.81     4318.61     59.24 o 
   4   5   0        4.59        9.67      0.66 o 
   5   5   0     1398.84     1372.62     25.56 o 
   6   5   0       66.62       77.96      3.92 o 
   7   5   0        3.08        4.15      2.19 o 
   8   5   0        0.31        1.35      1.37 o 
   9   5   0      204.48      203.22     15.13 o 
  -8   6   0        5.59       10.28      3.71 o 
  -7   6   0      401.92      408.87     14.94 o 
  -6   6   0      120.76      127.05      8.14 o 
  -5   6   0        0.68       -0.13      1.04 o 
  -4   6   0       45.50       51.25      3.26 o 
  -3   6   0      121.67      102.45      3.20 o 
  -2   6   0        4.38        5.81      0.90 o 
  -1   6   0      517.20      507.09      7.26 o 
   0   6   0     3598.02     3612.46     46.04 o 
   1   6   0      795.33      787.33     11.72 o 
   2   6   0     4536.49     4675.72     64.23 o 
   3   6   0      686.89      702.28     11.77 o 
   4   6   0     1531.79     1552.48     22.19 o 
   5   6   0     1605.12     1633.37     30.07 o 
   6   6   0       19.40       27.40      2.89 o 
   7   6   0      466.76      490.16     11.22 o 
   8   6   0       58.19       54.46      4.19 o 
   9   6   0        0.05       -1.14      2.86 o 
  -7   7   0      215.10      230.41     13.42 o 
  -6   7   0        6.46        4.04      1.60 o 
  -5   7   0      154.40      159.58      5.68 o 
  -4   7   0       53.34       53.36      3.04 o 
  -3   7   0        8.73       11.91      1.39 o 
  -2   7   0      338.36      351.05      6.13 o 
  -1   7   0      920.52      901.08     13.51 o 
   0   7   0     1465.19     1482.79     19.60 o 
   1   7   0     1928.98     1933.67     27.37 o 
   2   7   0      655.69      644.97     10.03 o 
   3   7   0      888.15      878.98     13.19 o 
   4   7   0     1651.39     1650.76     25.96 o 
   5   7   0       56.33       58.54      2.20 o 
   6   7   0      497.20      504.19     18.70 o 
   7   7   0       23.30       30.21      3.29 o 
   8   7   0       71.20       59.67      6.85 o 
  -7   8   0       44.33       41.40      5.71 o 
  -6   8   0      240.22      244.54      8.05 o 
  -5   8   0       38.95       42.45      3.39 o 
  -4   8   0      103.87      106.11      4.51 o 
  -3   8   0        3.76        6.45      1.17 o 
  -2   8   0      439.36      416.34      7.20 o 
  -1   8   0      420.77      417.93      7.15 o 
   0   8   0     2601.21     2624.12     34.05 o 
   1   8   0     1141.02     1071.38     17.55 o 
   2   8   0      441.04      469.82      7.81 o 
   3   8   0     1673.84     1649.35     23.77 o 
   4   8   0      118.27      123.57      3.60 o 
   5   8   0     1000.87      960.30     21.77 o 
   6   8   0       33.53       40.92      4.11 o 
   7   8   0      237.28      228.51     10.04 o 
   8   8   0        0.65        5.71      3.43 o 
  -6   9   0       76.88       83.39      8.28 o 
  -5   9   0        2.05       -1.26      1.51 o 
  -4   9   0       68.51       74.21      3.35 o 
  -3   9   0      224.44      220.24      5.23 o 
  -2   9   0       80.98       84.08      2.97 o 
  -1   9   0       53.30       56.41      2.13 o 
   0   9   0      501.52      497.35      9.32 o 
   1   9   0      909.34      919.49     14.08 o 
   2   9   0      435.93      433.19      8.20 o 
   3   9   0        1.64        1.51      1.62 o 
   4   9   0     1301.53     1343.91     24.47 o 
   5   9   0      230.16      234.58      6.84 o 
   6   9   0      202.67      204.98      9.26 o 
   7   9   0      122.81      125.34      7.40 o 
   8   9   0       21.33       15.99      4.57 o 
  -5  10   0       22.50       25.05      2.97 o 
  -4  10   0       30.31       33.65      2.57 o 
  -3  10   0      116.58      126.26      6.74 o 
  -2  10   0       64.73       67.12      2.82 o 
  -1  10   0        1.60        2.92      1.01 o 
   0  10   0      178.20      172.79      5.11 o 
   1  10   0      523.05      524.78     12.16 o 
   2  10   0      160.24      158.26      5.19 o 
   3  10   0      761.68      779.97     13.67 o 
   4  10   0      113.13      105.40      3.60 o 
   5  10   0       33.03       31.22      2.94 o 
   6  10   0      223.50      242.49     10.45 o 
   7  10   0        0.78        1.71      3.14 o 
  -4  11   0       74.16       92.86     10.18 o 
  -3  11   0       10.23        5.54      1.75 o 
  -2  11   0        0.25        2.20      4.22 o 
  -1  11   0       17.44       21.33      2.23 o 
   0  11   0      438.01      443.32     10.11 o 
   1  11   0        0.58       -1.14      1.14 o 
   2  11   0      308.78      308.19      7.72 o 
   3  11   0      238.19      258.70      5.93 o 
   4  11   0        5.61        2.83      1.61 o 
   5  11   0      432.34      438.40     21.77 o 
   6  11   0       57.01       73.38      7.71 o 
  -3  12   0        2.77        4.00      3.14 o 
  -2  12   0       37.50       38.83      5.42 o 
  -1  12   0       85.97       80.59      5.15 o 
   0  12   0        3.23        3.23      1.69 o 
   1  12   0        4.25        7.27      1.68 o 
   2  12   0      244.15      238.46      6.59 o 
   3  12   0       42.16       46.33      2.91 o 
   4  12   0      308.62      314.92     23.41 o 
   5  12   0       25.14       25.10      2.74 o 
  -1  13   0        0.01       -2.19      2.19 o 
   0  13   0       21.81       19.34      3.21 o 
   1  13   0      139.11      143.13      6.91 o 
   2  13   0        1.41       -0.21      2.43 o 
   3  13   0      242.08      243.68      9.23 o 
  -2 -13   1       66.04       64.96      4.72 o 
  -1 -13   1      138.20      143.76      7.03 o 
   0 -13   1        1.23       -0.67      2.19 o 
  -4 -12   1       16.82       20.12      3.47 o 
  -3 -12   1        1.86        4.14      1.85 o 
  -2 -12   1      148.29      144.18      5.38 o 
  -1 -12   1       35.27       28.88      2.75 o 
   0 -12   1      584.97      595.95     17.76 o 
   1 -12   1       95.66       90.93      5.45 o 
   2 -12   1       81.33       80.23      7.14 o 
  -6 -11   1       67.09       62.29      5.42 o 
  -5 -11   1       40.57       46.44      3.13 o 
  -4 -11   1        5.07        6.55      1.61 o 
  -3 -11   1      202.50      206.56      5.16 o 
  -2 -11   1        6.61        6.46      1.87 o 
  -1 -11   1      668.06      662.01     15.78 o 
   0 -11   1       49.46       51.88      4.42 o 
   1 -11   1        6.13        7.15      1.67 o 
   2 -11   1      454.62      458.22     10.00 o 
   3 -11   1        1.18        1.34      1.39 o 
   4 -11   1      164.96      158.62      7.52 o 
  -7 -10   1       20.43       22.27      5.14 o 
  -6 -10   1       33.96       28.31      2.15 o 
  -5 -10   1      151.84      151.03      5.38 o 
  -4 -10   1      329.43      347.49     11.46 o 
  -3 -10   1        0.24        0.05      1.00 o 
  -2 -10   1      322.34      335.02      8.32 o 
  -1 -10   1      125.21      137.08      4.39 o 
   0 -10   1      260.80      253.07      5.89 o 
   1 -10   1     1620.26     1666.91     27.14 o 
   2 -10   1      222.79      215.77      5.31 o 
   3 -10   1      143.54      144.85      5.35 o 
   4 -10   1       15.90       22.29      2.37 o 
   5 -10   1       22.83       23.35      3.36 o 
  -7  -9   1       33.24       25.64      3.82 o 
  -6  -9   1      129.89      135.19      7.32 o 
  -5  -9   1      276.15      276.43      7.83 o 
  -4  -9   1       55.32       58.83      2.89 o 
  -3  -9   1      443.30      441.84     10.27 o 
  -2  -9   1      339.81      367.74      6.65 o 
  -1  -9   1      137.88      142.84      3.74 o 
   0  -9   1      560.88      571.02     10.47 o 
   1  -9   1      438.44      437.19      8.22 o 
   2  -9   1      829.99      798.22     13.99 o 
   3  -9   1       31.38       31.94      1.91 o 
   4  -9   1      216.09      224.61      8.32 o 
   5  -9   1      175.40      174.77      5.54 o 
   6  -9   1        8.74        9.70      2.40 o 
  -8  -8   1       20.12       24.84      5.42 o 
  -7  -8   1      146.70      130.63      7.52 o 
  -6  -8   1      185.94      173.28      8.16 o 
  -5  -8   1        7.20       10.55      1.57 o 
  -4  -8   1        1.64        5.54      0.95 o 
  -3  -8   1      211.39      218.47      4.42 o 
  -2  -8   1       85.84       84.44      2.48 o 
  -1  -8   1      931.26      918.43     13.88 o 
   0  -8   1       43.40       50.23      2.08 o 
   1  -8   1     1700.87     1662.56     24.04 o 
   2  -8   1     2247.77     2296.06     36.05 o 
   3  -8   1        3.96        6.00      2.40 o 
   4  -8   1      849.10      837.95     16.66 o 
   5  -8   1        5.30        4.69      1.48 o 
   6  -8   1      112.72      105.33      4.86 o 
   7  -8   1       29.25       34.55      5.42 o 
  -8  -7   1      318.13      295.50     16.27 o 
  -7  -7   1       35.82       31.16      4.10 o 
  -6  -7   1      494.66      475.62     12.24 o 
  -5  -7   1        9.66       12.29      1.49 o 
  -4  -7   1       34.93       33.40      1.48 o 
  -3  -7   1        1.76        8.70      1.17 o 
  -2  -7   1     1998.55     2026.56     28.72 o 
  -1  -7   1      443.12      495.27      7.97 o 
   0  -7   1      823.67      825.41     12.39 o 
   1  -7   1     2639.29     2634.39     34.03 o 
   2  -7   1     1304.61     1327.54     19.56 o 
   3  -7   1     1371.52     1305.59     21.10 o 
   4  -7   1      136.17      133.52      4.85 o 
   5  -7   1      215.60      224.07      7.09 o 
   6  -7   1      196.82      187.46      6.65 o 
   7  -7   1       29.46       28.84      4.11 o 
  -8  -6   1        4.59        7.09      2.47 o 
  -7  -6   1      323.42      326.04     13.31 o 
  -6  -6   1      660.46      649.74     13.75 o 
  -5  -6   1       38.36       37.22      1.78 o 
  -4  -6   1      572.69      631.65      9.84 o 
  -3  -6   1     1376.98     1421.13     20.45 o 
  -2  -6   1      170.67      217.33      4.04 o 
  -1  -6   1      271.35      279.82      4.89 o 
   0  -6   1     3524.17     3546.50     48.94 o 
   1  -6   1      218.99      198.59      3.39 o 
   2  -6   1     4167.16     4073.69     56.35 o 
   3  -6   1      230.78      236.57      6.62 o 
   4  -6   1     1789.15     1812.15     37.89 o 
   5  -6   1      508.04      485.26     12.16 o 
   6  -6   1       17.32       15.18      2.02 o 
   7  -6   1      296.69      301.74     12.07 o 
   8  -6   1        0.41        1.14      2.57 o 
  -9  -5   1      174.37      167.34      7.64 o 
  -8  -5   1      341.30      342.69      9.04 o 
  -7  -5   1     1239.45     1221.04     23.92 o 
  -6  -5   1       36.12       40.23      3.50 o 
  -5  -5   1      793.17      800.83     13.69 o 
  -4  -5   1      173.61      199.49      3.56 o 
  -3  -5   1        4.56       10.92      1.80 o 
  -2  -5   1      133.48      118.28      2.53 o 
  -1  -5   1     5502.17     6057.91     76.39 o 
   0  -5   1      832.12      893.09     11.17 o 
   1  -5   1     4900.18     4993.00     58.94 o 
   2  -5   1     1930.42     1908.10     24.72 o 
   3  -5   1     2254.70     2295.00     46.68 o 
   4  -5   1     3228.49     3145.65     63.60 o 
   5  -5   1       43.79       57.74      4.73 o 
   6  -5   1      240.66      246.12      7.41 o 
   7  -5   1      140.86      135.44      7.27 o 
   8  -5   1        7.03        5.14      2.86 o 
  -9  -4   1      275.77      277.57     17.42 o 
  -8  -4   1      590.83      577.25     13.18 o 
  -7  -4   1      269.14      255.60      6.98 o 
  -6  -4   1      992.29     1004.03     19.61 o 
  -5  -4   1      325.89      321.50      7.53 o 
  -4  -4   1      190.38      203.35      2.97 o 
  -3  -4   1      101.15      113.21      2.27 o 
  -2  -4   1       48.27       27.86      1.36 o 
  -1  -4   1      643.86      684.74     10.04 o 
   0  -4   1     1652.27     1646.51     21.24 o 
   1  -4   1     3593.82     3726.24     64.93 o 
   2  -4   1     2066.61     2002.91     27.85 o 
   3  -4   1     5032.81     5294.29    130.10 o 
   4  -4   1     1002.80      948.11     20.43 o 
   5  -4   1     1231.83     1190.83     25.46 o 
   6  -4   1      299.11      279.79     10.43 o 
   7  -4   1      165.17      166.00      7.89 o 
   8  -4   1      133.68      136.63      7.60 o 
  -9  -3   1      425.04      466.94     15.03 o 
  -8  -3   1      584.24      554.71     12.72 o 
  -7  -3   1      910.13      886.23     18.04 o 
  -6  -3   1     1176.50     1139.13     21.86 o 
  -5  -3   1      342.98      362.60      8.11 o 
  -4  -3   1       99.10       89.61      1.89 o 
  -3  -3   1     1025.34     1161.76     14.33 o 
  -2  -3   1      964.13     1111.30     13.84 o 
  -1  -3   1     2306.52     2456.04     29.77 o 
   0  -3   1     6617.95     6466.38    162.72 o 
   1  -3   1     1616.54     1646.40     22.75 o 
   2  -3   1     7698.27     7522.86    337.83 o 
   3  -3   1      858.38      836.47     17.99 o 
   4  -3   1     4094.48     3988.42     67.90 o 
   5  -3   1     2389.96     2266.20     46.31 o 
   6  -3   1      349.84      361.43     12.40 o 
   7  -3   1      776.32      814.24     24.35 o 
   8  -3   1        9.54       15.59      3.16 o 
   9  -3   1       45.65       54.53      6.57 o 
  -9  -2   1       69.18       73.14      4.83 o 
  -8  -2   1      993.69      966.67     31.69 o 
  -7  -2   1     1018.16      988.78     26.14 o 
  -6  -2   1      663.84      674.04     15.60 o 
  -5  -2   1     1804.27     1773.36     36.50 o 
  -4  -2   1      186.09      232.69      5.25 o 
  -3  -2   1     2265.73     2572.06     35.36 o 
  -2  -2   1       33.52       29.71      1.32 o 
  -1  -2   1     2728.93     2846.34     35.02 o 
   0  -2   1     1393.81     1475.77     17.78 o 
   1  -2   1     8535.00     7947.01    164.01 o 
   2  -2   1     2665.28     2720.02     54.00 o 
   3  -2   1     8884.31     8087.37    311.46 o 
   4  -2   1     3596.51     3619.94     61.61 o 
   5  -2   1      334.02      327.79      8.14 o 
   6  -2   1      974.91      929.92     26.10 o 
   7  -2   1       87.49       84.19      5.42 o 
   8  -2   1      358.85      372.92     13.85 o 
   9  -2   1        0.44        6.85      3.43 o 
  -9  -1   1      464.93      472.52     21.41 o 
  -8  -1   1      780.04      699.21     27.98 o 
  -7  -1   1      411.36      405.19     10.70 o 
  -6  -1   1     3349.89     3300.78     66.36 o 
  -5  -1   1      152.78      144.57      4.55 o 
  -4  -1   1     2906.38     2909.66     49.67 o 
  -3  -1   1      419.88      486.18      7.20 o 
  -2  -1   1     1581.74     1631.64     24.74 o 
  -1  -1   1     1899.83     2016.81     34.78 o 
   0  -1   1     1463.87     1516.61     28.43 o 
   1  -1   1       95.07       89.81      3.81 o 
   2  -1   1    30708.83    26990.45   1104.09 o 
   3  -1   1      935.71      814.47     16.84 o 
   4  -1   1     1232.52     1121.72     23.12 o 
   5  -1   1     4786.44     4657.51     91.89 o 
   6  -1   1     1768.17     1714.62     35.63 o 
   7  -1   1     1308.93     1294.10     35.53 o 
   8  -1   1      262.93      268.58     10.84 o 
   9  -1   1       10.21        6.00      3.14 o 
  -9   0   1      413.99      428.26     20.27 o 
  -8   0   1      176.69      170.43      8.09 o 
  -7   0   1     1199.74     1200.86     26.33 o 
  -6   0   1     1128.92     1119.42     24.20 o 
  -5   0   1     1969.55     1924.93     48.78 o 
  -4   0   1      866.38      847.07     18.08 o 
  -3   0   1      333.85      398.23      6.49 o 
  -2   0   1     1645.04     1720.13     23.79 o 
  -1   0   1     3266.11     3179.08     44.83 o 
   0   0   1        4.63        5.51      0.60 o 
   1   0   1      904.84      933.12     16.25 o 
   2   0   1    32045.41    26518.91   1304.73 o 
   3   0   1      234.13      209.40      4.23 o 
   4   0   1     6434.72     6233.64    162.41 o 
   5   0   1     1611.93     1564.71     32.19 o 
   6   0   1      440.06      443.35     10.80 o 
   7   0   1      580.99      574.93     13.87 o 
   8   0   1       48.91       54.89      4.66 o 
   9   0   1      224.58      233.26     13.13 o 
  -9   1   1      244.65      251.25     14.28 o 
  -8   1   1      563.90      575.20     20.27 o 
  -7   1   1      760.42      739.63     45.68 o 
  -6   1   1     2599.13     2553.69     51.97 o 
  -5   1   1     3217.33     3060.71     61.31 o 
  -4   1   1      539.06      535.61      8.85 o 
  -3   1   1     1262.50     1230.45     17.11 o 
  -2   1   1      118.00      130.65      2.12 o 
  -1   1   1     1172.89     1217.22     19.17 o 
   0   1   1     1055.17     1105.92     13.57 o 
   1   1   1     5762.80     5204.75     68.75 o 
   2   1   1     6459.80     6399.73    156.29 o 
   3   1   1     7051.46     6812.09    155.04 o 
   4   1   1     3272.78     3174.46     48.19 o 
   5   1   1     1244.39     1168.92     18.51 o 
   6   1   1     4369.32     4236.47     84.28 o 
   7   1   1      509.59      502.47     12.41 o 
   8   1   1      866.79      889.80     20.63 o 
   9   1   1       41.12       47.68      5.71 o 
  -9   2   1      387.06      396.00     19.99 o 
  -8   2   1      418.12      433.58     15.56 o 
  -7   2   1      295.79      294.06     15.56 o 
  -6   2   1     1454.87     1474.38     39.38 o 
  -5   2   1      179.91      187.99      4.40 o 
  -4   2   1     3547.43     3481.24     53.42 o 
  -3   2   1      124.27      155.04      2.25 o 
  -2   2   1      428.88      429.33      7.40 o 
  -1   2   1      319.73      323.80      4.43 o 
   0   2   1      430.16      427.44      6.31 o 
   1   2   1       77.70       97.52      2.43 o 
   2   2   1     6301.21     5780.60     98.70 o 
   3   2   1     3823.04     3953.31     55.12 o 
   4   2   1     3025.68     3012.72     46.72 o 
   5   2   1     3673.60     3572.79     55.42 o 
   6   2   1      242.24      231.38      5.92 o 
   7   2   1     1354.86     1295.14     29.27 o 
   8   2   1      184.64      191.43      5.89 o 
   9   2   1       65.46       68.69      4.64 o 
  -8   3   1       85.56       89.72      6.28 o 
  -7   3   1     1198.87     1177.44     50.82 o 
  -6   3   1     1655.85     1584.76     42.39 o 
  -5   3   1     3919.14     3896.28     78.04 o 
  -4   3   1     1694.57     1647.68     28.80 o 
  -3   3   1      207.55      199.23      3.98 o 
  -2   3   1     3189.33     3200.31     43.92 o 
  -1   3   1      415.36      397.24      5.44 o 
   0   3   1      519.98      562.06      8.87 o 
   1   3   1    13422.65    12730.21    191.96 o 
   2   3   1     1517.33     1596.24     20.40 o 
   3   3   1      925.43     1001.00     14.55 o 
   4   3   1     4973.73     5002.45     69.78 o 
   5   3   1     1437.23     1459.94     23.49 o 
   6   3   1     1636.46     1532.07     28.37 o 
   7   3   1      755.10      746.52     15.32 o 
   8   3   1      435.66      435.99     11.25 o 
   9   3   1      221.99      243.88     11.28 o 
  -7   4   1      394.58      416.27     23.13 o 
  -6   4   1      971.43      914.17     26.54 o 
  -5   4   1      157.53      169.84      5.35 o 
  -4   4   1      656.90      669.63     21.27 o 
  -3   4   1     1536.14     1504.99     21.27 o 
  -2   4   1     1494.82     1604.89     24.84 o 
  -1   4   1      481.40      507.95      6.91 o 
   0   4   1      966.70     1178.77     16.58 o 
   1   4   1      227.62      322.59      5.02 o 
   2   4   1       93.52       93.07      2.11 o 
   3   4   1     3762.53     3846.37     48.58 o 
   4   4   1     3320.42     3507.07     54.22 o 
   5   4   1     2675.90     2724.09     42.68 o 
   6   4   1      725.39      723.00     14.68 o 
   7   4   1      365.94      359.77      8.72 o 
   8   4   1      952.26      993.01     20.23 o 
   9   4   1       34.93       40.69      7.14 o 
  -8   5   1      123.46      125.91      9.71 o 
  -7   5   1      561.74      568.45     29.41 o 
  -6   5   1      707.69      671.78     20.89 o 
  -5   5   1     1655.86     1630.13     34.47 o 
  -4   5   1     2567.89     2494.22     50.92 o 
  -3   5   1      159.99      145.20      3.35 o 
  -2   5   1     1274.40     1326.74     20.91 o 
  -1   5   1     1042.28     1096.65     15.71 o 
   0   5   1      540.24      609.85      9.16 o 
   1   5   1      124.56      137.94      3.00 o 
   2   5   1     4669.59     4962.12     67.83 o 
   3   5   1      230.88      241.97      4.67 o 
   4   5   1     1141.07     1126.60     23.33 o 
   5   5   1     1656.41     1655.42     26.58 o 
   6   5   1      183.10      189.84      5.28 o 
   7   5   1     1842.57     1826.17     34.00 o 
   8   5   1       82.21       92.14      3.98 o 
   9   5   1      252.72      269.24     14.85 o 
  -7   6   1      630.50      639.19     20.91 o 
  -6   6   1      163.21      152.00      7.60 o 
  -5   6   1     1230.83     1196.25     26.26 o 
  -4   6   1      239.98      237.11      5.52 o 
  -3   6   1      456.45      440.16      7.98 o 
  -2   6   1     1414.65     1408.83     22.29 o 
  -1   6   1       89.75       99.69      3.75 o 
   0   6   1      356.96      354.32      5.32 o 
   1   6   1      521.88      574.05      8.80 o 
   2   6   1      399.93      370.05      6.01 o 
   3   6   1      172.41      171.52      3.30 o 
   4   6   1     3439.07     3556.76     48.93 o 
   5   6   1      219.37      223.10      5.17 o 
   6   6   1     1687.00     1704.85     36.97 o 
   7   6   1      239.00      243.74      8.34 o 
   8   6   1      206.05      230.18      8.51 o 
   9   6   1      322.44      318.63     17.13 o 
  -7   7   1       13.47       12.85      3.43 o 
  -6   7   1      700.92      682.64     21.60 o 
  -5   7   1      340.65      357.40      9.90 o 
  -4   7   1      595.68      561.48     11.31 o 
  -3   7   1     1288.77     1287.74     23.54 o 
  -2   7   1      146.76      149.62      4.54 o 
  -1   7   1     1208.35     1209.68     16.19 o 
   0   7   1        0.21        3.20      1.21 o 
   1   7   1      634.78      656.11     10.05 o 
   2   7   1      544.07      547.80      8.58 o 
   3   7   1      753.81      715.98     10.88 o 
   4   7   1       31.89       35.21      1.52 o 
   5   7   1      923.15      866.03     23.26 o 
   6   7   1      320.61      320.34     11.75 o 
   7   7   1      426.94      439.72     15.24 o 
   8   7   1      497.97      511.96     14.69 o 
   9   7   1      118.77      123.63     10.28 o 
  -6   8   1      306.67      301.67     15.85 o 
  -5   8   1      288.78      284.70      8.63 o 
  -4   8   1      856.39      836.99     16.23 o 
  -3   8   1       93.60      103.65      3.62 o 
  -2   8   1      873.63      863.70     13.33 o 
  -1   8   1       34.12       43.06      2.48 o 
   0   8   1      222.85      239.13      4.14 o 
   1   8   1      381.43      344.37      6.03 o 
   2   8   1     1473.98     1500.51     21.68 o 
   3   8   1      299.57      278.28      7.32 o 
   4   8   1      204.24      216.55      5.26 o 
   5   8   1      282.06      281.44     10.45 o 
   6   8   1      357.65      348.08     12.68 o 
   7   8   1      370.86      368.72     13.66 o 
   8   8   1       57.82       50.25      6.57 o 
  -6   9   1       97.10       90.22      7.71 o 
  -5   9   1      328.97      308.62      9.33 o 
  -4   9   1      299.95      297.95      7.15 o 
  -3   9   1      109.12      109.24      3.84 o 
  -2   9   1      679.43      682.29     13.99 o 
  -1   9   1       79.58       89.16      3.31 o 
   0   9   1      516.79      531.40      8.76 o 
   1   9   1      109.00      121.76      3.39 o 
   2   9   1        0.83        7.56      3.35 o 
   3   9   1      174.16      178.42      4.33 o 
   4   9   1      141.11      135.98      5.42 o 
   5   9   1        7.04        9.39      1.23 o 
   6   9   1      646.64      621.50     19.79 o 
   7   9   1       28.90       33.72      4.02 o 
  -5  10   1       76.50       70.52      6.57 o 
  -4  10   1      315.11      311.80      8.03 o 
  -3  10   1       83.14       94.19      7.42 o 
  -2  10   1      158.84      167.88      4.05 o 
  -1  10   1      222.94      230.15      7.14 o 
   0  10   1        0.45        0.09      1.23 o 
   1  10   1      197.27      207.57      5.70 o 
   2  10   1       88.14       90.93      3.02 o 
   3  10   1      166.27      170.78      4.35 o 
   4  10   1        9.38        8.51      1.34 o 
   5  10   1      404.77      418.84     10.58 o 
   6  10   1        4.99        5.03      2.26 o 
  -4  11   1      178.26      205.23     20.27 o 
  -3  11   1       24.93       29.22      7.02 o 
  -2  11   1      413.87      433.14     11.95 o 
  -1  11   1        1.18        1.41      1.49 o 
   0  11   1      242.24      256.75      6.78 o 
   1  11   1       41.98       52.03      2.84 o 
   2  11   1       39.90       40.64      2.20 o 
   3  11   1      170.52      190.33      4.84 o 
   4  11   1      353.00      346.22      9.28 o 
   5  11   1        4.34        5.35      1.57 o 
   6  11   1       25.40       27.12      5.14 o 
  -3  12   1       91.11       69.09      6.57 o 
  -2  12   1       13.46       13.64      4.00 o 
  -1  12   1      254.47      266.69     10.76 o 
   0  12   1       90.46       95.80      4.74 o 
   1  12   1        0.59       -0.22      1.42 o 
   2  12   1       32.98       37.27      2.66 o 
   3  12   1       14.59       15.77      1.70 o 
   4  12   1        2.38        1.91      3.08 o 
   5  12   1       71.11       70.49      4.06 o 
  -1  13   1      165.93      161.31     10.28 o 
   0  13   1       51.69       45.48      5.84 o 
   1  13   1       24.10       30.10      3.27 o 
   2  13   1        7.10        4.04      2.13 o 
   3  13   1        0.14       -0.81      1.99 o 
   4  13   1        0.34        0.86      1.99 o 
  -4 -12   2       92.95       91.49      4.41 o 
  -3 -12   2       35.28       37.85      2.98 o 
  -2 -12   2      127.85      114.43      4.82 o 
  -1 -12   2       17.74       12.51      2.10 o 
   0 -12   2       48.02       50.85     15.42 o 
   1 -12   2       89.71       92.51      7.71 o 
   2 -12   2      178.28      179.87      9.99 o 
  -5 -11   2      359.50      348.17     16.85 o 
  -4 -11   2        6.52        2.28      1.75 o 
  -3 -11   2      164.73      152.22      5.59 o 
  -2 -11   2       65.02       76.78      3.20 o 
  -1 -11   2        4.60        5.45      1.67 o 
   0 -11   2      103.62      102.51      3.94 o 
   1 -11   2      170.96      178.69      6.23 o 
   2 -11   2        3.20        5.01      1.74 o 
   3 -11   2      163.51      175.44     11.13 o 
   4 -11   2      152.70      163.87      7.99 o 
  -6 -10   2      253.65      260.38     15.13 o 
  -5 -10   2       13.42       11.02      2.43 o 
  -4 -10   2      152.83      137.84      5.15 o 
  -3 -10   2       96.13      103.47      3.66 o 
  -2 -10   2        3.43        3.24      1.07 o 
  -1 -10   2       27.42       30.85      2.16 o 
   0 -10   2      137.35      148.09      4.59 o 
   1 -10   2       14.46       14.73      2.09 o 
   2 -10   2       74.72       87.69      3.72 o 
   3 -10   2      461.05      487.71     12.40 o 
   4 -10   2       82.45       81.30      5.21 o 
   5 -10   2      177.98      192.20      8.54 o 
  -7  -9   2      192.52      169.59     11.71 o 
  -6  -9   2      141.08      150.64      5.13 o 
  -5  -9   2      594.21      591.12     14.33 o 
  -4  -9   2     1009.32     1004.52     19.23 o 
  -3  -9   2        4.18        5.16      1.06 o 
  -2  -9   2      573.01      543.25      9.11 o 
  -1  -9   2      155.07      154.20      3.66 o 
   0  -9   2       13.59       13.29      1.49 o 
   1  -9   2        7.90       11.71      2.68 o 
   2  -9   2      155.15      161.91      4.26 o 
   3  -9   2      222.47      227.09      6.22 o 
   4  -9   2      742.24      792.73     18.17 o 
   5  -9   2        3.60        3.64      1.70 o 
   6  -9   2      285.97      315.72     11.78 o 
  -7  -8   2      146.87      139.98      7.72 o 
  -6  -8   2      173.15      184.21      5.70 o 
  -5  -8   2      274.14      275.32      6.72 o 
  -4  -8   2      163.64      138.43      3.83 o 
  -3  -8   2      634.42      672.29     10.73 o 
  -2  -8   2      106.14      115.81      3.00 o 
  -1  -8   2      169.20      158.89      3.59 o 
   0  -8   2       75.07       74.80      2.31 o 
   1  -8   2       97.23      102.51      2.80 o 
   2  -8   2      274.03      254.88      5.52 o 
   3  -8   2     1535.65     1553.01     35.48 o 
   4  -8   2      593.36      606.10     12.69 o 
   5  -8   2      148.24      150.44      4.95 o 
   6  -8   2      384.39      364.68     10.14 o 
   7  -8   2       23.15       24.90      3.57 o 
  -8  -7   2       50.53       41.11      6.28 o 
  -7  -7   2      418.07      432.09     13.64 o 
  -6  -7   2      322.87      335.56      7.50 o 
  -5  -7   2      571.31      561.82     12.12 o 
  -4  -7   2     3403.48     3366.02     51.73 o 
  -3  -7   2      121.17      125.61      4.57 o 
  -2  -7   2      559.77      591.52      9.45 o 
  -1  -7   2        9.37       12.39      2.23 o 
   0  -7   2        0.70        1.19      0.67 o 
   1  -7   2       50.04       53.00      2.08 o 
   2  -7   2      748.32      775.38     13.18 o 
   3  -7   2      380.12      390.54      8.64 o 
   4  -7   2      511.73      538.95     11.36 o 
   5  -7   2      247.95      266.63      6.95 o 
   6  -7   2      165.39      173.72     11.27 o 
   7  -7   2      286.75      287.28     11.80 o 
  -8  -6   2       92.34       90.07      5.20 o 
  -7  -6   2      830.80      865.80     17.98 o 
  -6  -6   2      134.95      141.76      7.38 o 
  -5  -6   2     1844.76     1869.54     30.12 o 
  -4  -6   2      339.34      329.28      5.80 o 
  -3  -6   2      859.77      849.86     11.82 o 
  -2  -6   2     1735.91     1868.35     24.46 o 
  -1  -6   2       44.04       50.58      1.56 o 
   0  -6   2      821.07      865.04     12.85 o 
   1  -6   2      381.29      393.10      5.51 o 
   2  -6   2      142.84      146.43      4.83 o 
   3  -6   2       57.37       73.93      5.03 o 
   4  -6   2     1756.95     1727.03     36.25 o 
   5  -6   2      472.16      438.33     11.29 o 
   6  -6   2     1186.79     1156.60     49.11 o 
   7  -6   2      146.16      155.89      7.95 o 
   8  -6   2       62.53       57.96      6.85 o 
  -8  -5   2      142.25      146.46      5.36 o 
  -7  -5   2      261.12      266.65      7.33 o 
  -6  -5   2      582.93      597.01     12.84 o 
  -5  -5   2     2150.66     2149.96     37.64 o 
  -4  -5   2      904.81      990.17     13.76 o 
  -3  -5   2     3908.95     4001.30     48.06 o 
  -2  -5   2      193.98      186.87      3.56 o 
  -1  -5   2     1017.44     1028.55     14.95 o 
   0  -5   2      479.44      581.30      8.84 o 
   1  -5   2      171.72      201.43      3.32 o 
   2  -5   2      315.99      360.06      6.22 o 
   3  -5   2     2099.39     2177.56     38.15 o 
   4  -5   2       72.78       70.43      3.17 o 
   5  -5   2      971.42     1018.51     22.52 o 
   6  -5   2      747.90      750.84     22.36 o 
   7  -5   2      106.15      113.97      8.14 o 
   8  -5   2      443.03      443.39     16.17 o 
  -9  -4   2      231.98      222.13      9.17 o 
  -8  -4   2        6.66        8.50      1.79 o 
  -7  -4   2      746.18      765.93     16.12 o 
  -6  -4   2     1440.92     1369.44     26.01 o 
  -5  -4   2     1085.68     1076.31     17.94 o 
  -4  -4   2     5170.66     5547.97     77.35 o 
  -3  -4   2      929.93     1016.76     16.97 o 
  -2  -4   2     2017.99     2023.93     26.43 o 
  -1  -4   2      960.74     1036.52     14.88 o 
   0  -4   2     1727.89     1923.31     25.04 o 
   1  -4   2       88.64       78.59      1.61 o 
   2  -4   2     2285.68     2288.75     31.79 o 
   3  -4   2      288.29      298.82      7.42 o 
   4  -4   2     1007.39      983.98     26.88 o 
   5  -4   2     1107.17     1064.18     29.02 o 
   6  -4   2      844.53      858.71     24.67 o 
   7  -4   2     1026.34     1052.63     30.16 o 
   8  -4   2       60.36       64.18      5.39 o 
   9  -4   2      228.51      248.39     14.56 o 
  -9  -3   2       33.41       34.75      3.70 o 
  -8  -3   2        2.45        2.99      1.46 o 
  -7  -3   2      273.30      277.72      7.42 o 
  -6  -3   2      739.01      774.35     15.77 o 
  -5  -3   2     2801.59     2749.79     43.09 o 
  -4  -3   2     1352.81     1368.35     18.39 o 
  -3  -3   2     3760.84     4047.57     51.98 o 
  -2  -3   2     1341.38     1308.30     16.09 o 
  -1  -3   2     2501.10     2730.91     33.06 o 
   0  -3   2     6810.80     6843.49    119.53 o 
   1  -3   2      593.87      602.42      7.61 o 
   2  -3   2      478.67      485.08      8.01 o 
   3  -3   2        4.47        4.00      1.20 o 
   4  -3   2      602.80      582.41     12.03 o 
   5  -3   2      873.38      888.46     24.51 o 
   6  -3   2     1720.11     1754.36     46.21 o 
   7  -3   2      270.07      258.31     11.42 o 
   8  -3   2      462.10      492.43     32.26 o 
   9  -3   2      455.43      474.80     22.27 o 
  -9  -2   2       79.75       77.42      5.15 o 
  -8  -2   2       60.05       63.73      3.84 o 
  -7  -2   2      316.45      299.66      8.67 o 
  -6  -2   2     2478.35     2411.11     74.38 o 
  -5  -2   2     1317.89     1286.80     27.16 o 
  -4  -2   2     5108.29     5523.07     75.32 o 
  -3  -2   2     3898.49     3863.21     66.46 o 
  -2  -2   2     5772.19     6410.98     95.71 o 
  -1  -2   2     1807.93     1832.54     22.30 o 
   0  -2   2      460.52      520.92      8.31 o 
   1  -2   2     1899.94     2073.90     32.46 o 
   2  -2   2       25.70       41.22      1.17 o 
   3  -2   2     1660.35     1736.61     29.73 o 
   4  -2   2     2193.65     2241.32     44.92 o 
   5  -2   2     1101.17     1058.69     22.36 o 
   6  -2   2      650.51      629.34     18.62 o 
   7  -2   2      516.22      510.41     16.30 o 
   8  -2   2      927.26      949.47     27.92 o 
   9  -2   2       89.70       92.22      7.99 o 
  -9  -1   2       16.90       23.70      4.57 o 
  -8  -1   2        2.61        2.88      2.36 o 
  -7  -1   2      440.24      441.34     11.53 o 
  -6  -1   2      411.33      400.26     10.23 o 
  -5  -1   2     1529.40     1571.64     32.67 o 
  -4  -1   2     5410.80     5574.05     75.97 o 
  -3  -1   2     2195.24     2257.63     34.41 o 
  -2  -1   2     7882.42     7465.11    104.53 o 
  -1  -1   2     1960.22     2124.19     32.65 o 
   0  -1   2     1600.67     1762.64     29.26 o 
   1  -1   2     4182.43     4024.51     70.06 o 
   2  -1   2      109.95      137.89      3.28 o 
   3  -1   2     1113.32     1234.11     33.75 o 
   4  -1   2     4509.74     4685.17     92.18 o 
   5  -1   2       17.24       10.57      1.41 o 
   6  -1   2      970.95      962.88     20.94 o 
   7  -1   2     1479.28     1475.23     39.67 o 
   8  -1   2      149.19      152.05      7.61 o 
   9  -1   2      783.81      800.28     32.55 o 
  -9   0   2        0.01       -1.14      2.00 o 
  -8   0   2      106.25      111.38      6.52 o 
  -7   0   2      558.23      556.61     13.81 o 
  -6   0   2      139.76      142.38      6.62 o 
  -5   0   2     3592.39     3509.89     70.15 o 
  -4   0   2     2742.62     2838.96     39.08 o 
  -3   0   2     6816.72     7099.61    105.88 o 
  -2   0   2     2594.08     2646.03     33.66 o 
  -1   0   2     6505.66     6429.54    139.95 o 
   0   0   2    10333.35     9628.51    123.65 o 
   1   0   2      279.54      293.44      3.80 o 
   2   0   2    11861.22    10905.83    247.53 o 
   3   0   2      879.41      911.84     28.65 o 
   4   0   2     3238.16     3407.48     67.37 o 
   5   0   2      150.89      137.75      4.32 o 
   6   0   2     2236.28     2199.19     38.53 o 
   7   0   2      259.26      246.10      7.22 o 
   8   0   2     1168.71     1156.50     35.12 o 
   9   0   2      264.04      287.43     11.80 o 
  -9   1   2        0.65        3.14      2.57 o 
  -8   1   2        0.15        2.00      1.79 o 
  -7   1   2      244.42      244.40     15.70 o 
  -6   1   2     1163.17     1140.52     24.77 o 
  -5   1   2      370.89      347.55      9.74 o 
  -4   1   2     5058.59     5209.83     61.37 o 
  -3   1   2     5044.71     5086.54     80.41 o 
  -2   1   2     7631.66     7448.24    112.80 o 
  -1   1   2     4568.81     4687.47     74.80 o 
   0   1   2       42.85       44.36      1.29 o 
   1   1   2      138.67      137.15      2.08 o 
   2   1   2     2448.13     2464.03     32.13 o 
   3   1   2      166.21      187.52      3.63 o 
   4   1   2      986.81     1047.70     18.67 o 
   5   1   2     1195.99     1174.61     21.04 o 
   6   1   2      110.05      110.80      3.32 o 
   7   1   2      457.52      451.09     11.44 o 
   8   1   2      563.30      534.41     12.12 o 
   9   1   2      283.47      317.56     10.42 o 
  10   1   2      428.29      452.82     21.41 o 
  -9   2   2       13.78       14.85      4.28 o 
  -8   2   2        0.57       -0.57      1.95 o 
  -7   2   2      498.93      512.03     16.86 o 
  -6   2   2        3.18        3.22      1.64 o 
  -5   2   2     1064.11     1062.31     19.31 o 
  -4   2   2     3419.66     3477.87     44.14 o 
  -3   2   2     4125.77     4298.21     68.56 o 
  -2   2   2     5346.84     5236.44     79.72 o 
  -1   2   2     1055.11     1151.33     18.58 o 
   0   2   2    20051.06    18265.20    427.04 o 
   1   2   2     8686.13     8239.69    163.54 o 
   2   2   2     4598.81     4804.01     96.64 o 
   3   2   2       56.32       83.46      1.98 o 
   4   2   2      132.55      116.77      2.71 o 
   5   2   2      117.55      134.59      3.19 o 
   6   2   2     1217.82     1164.10     19.27 o 
   7   2   2     1597.12     1539.17     28.83 o 
   8   2   2      372.09      358.37      8.97 o 
   9   2   2      600.56      581.20     13.38 o 
  10   2   2      123.64      136.76      9.71 o 
  -8   3   2        9.70       10.85      3.43 o 
  -7   3   2       47.42       45.05      4.23 o 
  -6   3   2      254.29      242.00      9.47 o 
  -5   3   2     1731.15     1750.86     36.33 o 
  -4   3   2     1861.16     1839.07     23.76 o 
  -3   3   2     2292.00     2291.81     31.85 o 
  -2   3   2     5105.45     5252.53     72.74 o 
  -1   3   2     4635.32     4614.58    105.93 o 
   0   3   2     4316.58     4130.83     61.21 o 
   1   3   2      990.97     1053.76     16.32 o 
   2   3   2      932.65      892.10     18.39 o 
   3   3   2        6.21       15.05      0.86 o 
   4   3   2      193.89      230.06      4.54 o 
   5   3   2      175.92      195.06      4.18 o 
   6   3   2     1440.21     1392.67     25.92 o 
   7   3   2        6.06        9.98      1.48 o 
   8   3   2      262.09      271.85      7.35 o 
   9   3   2      168.21      167.77      5.83 o 
  10   3   2      390.67      387.72     18.56 o 
  -8   4   2        3.58        0.57      2.57 o 
  -7   4   2        1.41        0.93      1.76 o 
  -6   4   2      293.66      275.57     25.41 o 
  -5   4   2      259.66      270.61      7.47 o 
  -4   4   2     2004.27     1937.83     33.86 o 
  -3   4   2     2440.80     2442.12     33.95 o 
  -2   4   2     2794.02     2771.19     38.27 o 
  -1   4   2     2853.61     2662.66     33.96 o 
   0   4   2     5529.22     5751.59     78.41 o 
   1   4   2    11994.73    11505.23    189.80 o 
   2   4   2      606.30      570.55      8.74 o 
   3   4   2     1642.91     1678.96     29.10 o 
   4   4   2       42.67       51.79      2.27 o 
   5   4   2      148.68      141.90      3.42 o 
   6   4   2       71.24       79.67      3.46 o 
   7   4   2     1482.10     1465.36     32.47 o 
   8   4   2      197.36      202.20      6.09 o 
   9   4   2      403.00      380.38     18.56 o 
  -8   5   2       69.35       60.81      7.14 o 
  -7   5   2        1.11        2.40      2.86 o 
  -6   5   2        8.63        7.23      2.30 o 
  -5   5   2      896.39      857.99     24.03 o 
  -4   5   2      281.49      284.39      6.38 o 
  -3   5   2     2640.74     2624.83     40.40 o 
  -2   5   2     2564.00     2537.31     35.24 o 
  -1   5   2      631.39      582.42      8.05 o 
   0   5   2     7803.64     7726.01    105.33 o 
   1   5   2      487.81      487.68      6.95 o 
   2   5   2      324.03      299.24      5.42 o 
   3   5   2      526.16      529.99      7.98 o 
   4   5   2       89.17       92.34      2.88 o 
   5   5   2      193.21      204.28      4.40 o 
   6   5   2     1049.15     1045.15     21.89 o 
   7   5   2       45.94       46.20      2.54 o 
   8   5   2       75.56       78.64      4.66 o 
   9   5   2      326.49      316.92     16.56 o 
  -7   6   2      128.99      117.63      8.85 o 
  -6   6   2      126.93      132.37      7.71 o 
  -5   6   2      379.14      378.46     10.13 o 
  -4   6   2      681.80      658.48     12.93 o 
  -3   6   2     1768.51     1740.31     27.44 o 
  -2   6   2      613.83      560.13      9.78 o 
  -1   6   2     1905.32     1848.90     23.96 o 
   0   6   2     1717.90     1767.24     24.88 o 
   1   6   2     2768.37     2806.09     38.92 o 
   2   6   2     1419.49     1470.12     22.87 o 
   3   6   2      455.37      443.95      6.40 o 
   4   6   2      115.59      116.86      5.22 o 
   5   6   2       10.54       19.27      4.14 o 
   6   6   2      172.11      163.00      7.32 o 
   7   6   2        3.40        5.05      1.87 o 
   8   6   2      436.66      388.25     14.10 o 
   9   6   2       86.19       83.37      8.28 o 
  -7   7   2        5.41        4.57      2.86 o 
  -6   7   2       44.68       44.58      4.54 o 
  -5   7   2        1.79        0.55      1.16 o 
  -4   7   2      382.45      371.48      8.26 o 
  -3   7   2      281.76      275.87      5.83 o 
  -2   7   2     1859.72     1820.38     28.70 o 
  -1   7   2     2203.22     2146.69     27.80 o 
   0   7   2     1011.71     1081.11     14.56 o 
   1   7   2     1093.52     1024.77     15.01 o 
   2   7   2     1093.80     1100.16     16.04 o 
   3   7   2     1181.28     1170.52     18.74 o 
   4   7   2       46.79       49.42      1.86 o 
   5   7   2      142.74      129.68      4.59 o 
   6   7   2       24.91       23.36      3.09 o 
   7   7   2      293.76      283.02     11.14 o 
   8   7   2       40.04       42.36      4.46 o 
   9   7   2      113.90      101.64      9.42 o 
  -6   8   2       24.30       30.84      4.57 o 
  -5   8   2       16.75       18.43      2.15 o 
  -4   8   2      428.07      423.20      9.37 o 
  -3   8   2      448.73      440.18     11.13 o 
  -2   8   2      936.63      898.68     15.20 o 
  -1   8   2        7.49       11.07      1.06 o 
   0   8   2     2299.76     2293.44     29.88 o 
   1   8   2       46.32       41.18      1.99 o 
   2   8   2     1707.66     1717.41     27.03 o 
   3   8   2      916.40      871.80     19.66 o 
   4   8   2       62.82       62.33      2.37 o 
   5   8   2      196.61      196.99      6.12 o 
   6   8   2        4.26        0.48      1.91 o 
   7   8   2       19.17       26.09      3.57 o 
   8   8   2      142.41      139.04     10.56 o 
  -6   9   2       11.95       17.99      4.00 o 
  -5   9   2        1.13        1.55      1.44 o 
  -4   9   2       78.86       77.20      3.35 o 
  -3   9   2      280.10      262.08      7.95 o 
  -2   9   2      345.02      357.46      7.30 o 
  -1   9   2      769.99      795.17     20.88 o 
   0   9   2      896.53      859.11     16.63 o 
   1   9   2      267.90      287.47      5.99 o 
   2   9   2      578.32      557.75     10.04 o 
   3   9   2      464.32      454.50     10.85 o 
   4   9   2       88.24       94.27      3.13 o 
   5   9   2      131.41      139.43      6.23 o 
   6   9   2        9.17       10.75      2.68 o 
   7   9   2       16.56       16.85      3.21 o 
   8   9   2       86.12       77.94      8.28 o 
  -5  10   2        1.51        2.28      2.28 o 
  -4  10   2       24.78       26.15      2.25 o 
  -3  10   2       62.40       60.42      2.70 o 
  -2  10   2      487.12      488.36      9.57 o 
  -1  10   2       20.12       24.01      2.27 o 
   0  10   2      411.44      414.98      9.38 o 
   1  10   2      204.66      200.00      5.81 o 
   2  10   2      432.54      404.10     11.49 o 
   3  10   2      627.21      644.91     11.61 o 
   4  10   2        4.32        6.69      1.31 o 
   5  10   2       79.81       80.80      5.41 o 
   6  10   2        0.11        3.71      2.42 o 
   7  10   2        8.07       12.56      4.28 o 
  -4  11   2        2.21        3.43      2.86 o 
  -3  11   2      215.54      206.18      9.59 o 
  -2  11   2       63.88       74.13      5.11 o 
  -1  11   2       90.52       84.07      4.08 o 
   0  11   2      393.67      397.38      9.38 o 
   1  11   2       73.29       72.52      3.36 o 
   2  11   2      346.63      336.91      8.45 o 
   3  11   2       26.04       26.35      2.51 o 
   4  11   2        1.93        0.83      1.36 o 
   5  11   2      231.37      246.60     10.41 o 
   6  11   2       66.07       65.67      7.14 o 
   7  11   2        2.98        6.28      3.71 o 
  -3  12   2       48.62       35.40      5.71 o 
  -2  12   2        2.75        1.07      2.26 o 
  -1  12   2      182.17      167.90      8.40 o 
   0  12   2       25.81       26.52      2.51 o 
   1  12   2      283.12      297.75      7.80 o 
   2  12   2       80.63       81.94      3.72 o 
   3  12   2       47.98       48.98      2.50 o 
   4  12   2      276.64      284.88      7.89 o 
   5  12   2        1.93        1.43      1.30 o 
   6  12   2       23.58       20.84      4.85 o 
  -1  13   2        8.61       11.88      3.16 o 
   0  13   2       92.76       85.71      5.53 o 
   1  13   2      213.21      229.43     13.35 o 
   2  13   2        0.50        0.71      4.43 o 
   3  13   2       80.70       79.26      4.94 o 
   4  13   2        2.82        3.22      2.06 o 
  -3 -12   3      329.92      318.98     14.85 o 
  -2 -12   3      106.46      113.58      7.28 o 
  -1 -12   3        4.20        1.60      2.32 o 
   0 -12   3      117.82      109.77      5.95 o 
   1 -12   3       22.83       17.99      4.00 o 
   2 -12   3       50.44       50.09      6.85 o 
  -5 -11   3      117.48      118.80      5.83 o 
  -4 -11   3       85.42       89.97      7.48 o 
  -3 -11   3      275.84      276.70      8.17 o 
  -2 -11   3       37.65       40.18      2.40 o 
  -1 -11   3      475.72      478.51     10.47 o 
   0 -11   3       15.22       18.82      2.06 o 
   1 -11   3       70.60       69.28      3.84 o 
   2 -11   3       35.16       30.66      5.57 o 
   3 -11   3       37.15       50.32      8.71 o 
  -6 -10   3        3.79        0.05      1.69 o 
  -5 -10   3       15.75       21.14      2.74 o 
  -4 -10   3      354.75      365.83      9.79 o 
  -3 -10   3       92.84      101.89      4.33 o 
  -2 -10   3      807.81      820.60     14.18 o 
  -1 -10   3       27.58       30.43      2.11 o 
   0 -10   3      448.64      430.52      9.47 o 
   1 -10   3      271.73      262.96      7.70 o 
   2 -10   3       84.87       79.89      5.37 o 
   3 -10   3      108.69      110.11      4.75 o 
   4 -10   3       21.71       22.87      4.57 o 
   5 -10   3       28.75       31.39      3.98 o 
  -6  -9   3      134.36      119.27      7.57 o 
  -5  -9   3      364.07      369.04     11.71 o 
  -4  -9   3      129.50      138.29      4.49 o 
  -3  -9   3      722.58      749.87     12.95 o 
  -2  -9   3      452.42      440.54      8.48 o 
  -1  -9   3      524.15      519.27      9.43 o 
   0  -9   3      663.13      638.84     12.65 o 
   1  -9   3       54.69       54.60      3.11 o 
   2  -9   3        9.02       11.06      2.23 o 
   3  -9   3       22.13       21.45      3.71 o 
   4  -9   3      136.45      129.28      5.24 o 
   5  -9   3      142.72      160.26      6.14 o 
   6  -9   3      168.12      181.61     21.98 o 
  -7  -8   3       10.23       13.24      3.16 o 
  -6  -8   3       86.89       93.44      3.51 o 
  -5  -8   3       15.23       21.67      2.47 o 
  -4  -8   3       90.17      103.44      3.39 o 
  -3  -8   3      687.48      682.12     10.94 o 
  -2  -8   3     1348.58     1293.52     17.71 o 
  -1  -8   3      606.76      631.66      9.37 o 
   0  -8   3      494.42      493.95      7.57 o 
   1  -8   3     1195.78     1171.57     17.44 o 
   2  -8   3      437.13      432.25     12.11 o 
   3  -8   3      236.54      245.04      7.23 o 
   4  -8   3      160.57      157.46      5.55 o 
   5  -8   3      374.85      379.30     10.32 o 
   6  -8   3        6.44       12.93      3.57 o 
  -7  -7   3       29.77       39.66      2.96 o 
  -6  -7   3        8.63        6.99      1.29 o 
  -5  -7   3      775.99      771.74     15.18 o 
  -4  -7   3      257.43      262.36      5.83 o 
  -3  -7   3      777.82      788.64     11.75 o 
  -2  -7   3     2096.73     2058.58     27.09 o 
  -1  -7   3      665.52      691.53     10.83 o 
   0  -7   3     2203.97     2223.06     31.45 o 
   1  -7   3      237.43      217.93      4.22 o 
   2  -7   3       38.06       33.77      2.62 o 
   3  -7   3      233.01      238.83      6.06 o 
   4  -7   3        0.29        2.73      1.17 o 
   5  -7   3       56.77       57.69      3.09 o 
   6  -7   3      211.75      227.92      9.06 o 
   7  -7   3       71.10       63.51      5.00 o 
  -8  -6   3        2.11        3.38      1.91 o 
  -7  -6   3        2.54        1.49      1.33 o 
  -6  -6   3        8.27       10.64      1.27 o 
  -5  -6   3      443.97      453.44     13.37 o 
  -4  -6   3        2.16        4.21      0.91 o 
  -3  -6   3     3606.58     3617.33     50.29 o 
  -2  -6   3      233.07      229.39      4.40 o 
  -1  -6   3     3510.81     3439.59     47.73 o 
   0  -6   3     1264.46     1236.90     17.90 o 
   1  -6   3      694.60      687.82     11.39 o 
   2  -6   3     2997.70     2964.64     45.57 o 
   3  -6   3       31.42       31.48      1.94 o 
   4  -6   3      621.25      638.76     12.91 o 
   5  -6   3       70.26       79.74      3.96 o 
   6  -6   3       34.60       36.77      3.84 o 
   7  -6   3       16.88       22.76      3.54 o 
   8  -6   3      252.76      253.82     14.56 o 
  -8  -5   3       96.06       94.83      5.53 o 
  -7  -5   3       10.19        8.03      1.77 o 
  -6  -5   3       18.77       18.79      1.71 o 
  -5  -5   3       87.61       92.12      3.07 o 
  -4  -5   3      743.73      776.79     12.27 o 
  -3  -5   3     1059.58     1073.54     16.12 o 
  -2  -5   3     3298.09     3444.54     47.72 o 
  -1  -5   3     3565.75     3808.50     52.60 o 
   0  -5   3     1721.82     1754.75     24.78 o 
   1  -5   3     3081.17     3046.64     38.95 o 
   2  -5   3     1462.12     1524.91     19.95 o 
   3  -5   3      640.17      599.41     11.79 o 
   4  -5   3      145.97      148.15      4.28 o 
   5  -5   3       50.35       57.46      3.98 o 
   6  -5   3       61.10       68.88      4.73 o 
   7  -5   3      287.22      276.15     11.04 o 
   8  -5   3      187.49      175.65      8.92 o 
  -8  -4   3        0.94        2.50      2.12 o 
  -7  -4   3       15.11       14.23      1.85 o 
  -6  -4   3      134.62      135.56      3.60 o 
  -5  -4   3      182.00      191.05      3.96 o 
  -4  -4   3      629.92      636.01     10.22 o 
  -3  -4   3     2302.26     2421.02     34.43 o 
  -2  -4   3     3385.47     3444.62     48.18 o 
  -1  -4   3     1270.35     1286.62     18.35 o 
   0  -4   3     1572.08     1451.24     18.02 o 
   1  -4   3     3896.13     3870.58     51.37 o 
   2  -4   3     3543.27     3590.16     49.48 o 
   3  -4   3      425.87      377.96      8.79 o 
   4  -4   3      128.16      129.63      8.42 o 
   5  -4   3      397.69      409.42     13.05 o 
   6  -4   3        0.29        3.59      1.73 o 
   7  -4   3       78.28       76.45      5.33 o 
   8  -4   3       72.51       79.63      9.85 o 
   9  -4   3       87.24       77.66      7.99 o 
  -8  -3   3        8.58        9.75      1.87 o 
  -7  -3   3      128.50      122.64      5.50 o 
  -6  -3   3      203.31      193.25      5.69 o 
  -5  -3   3      179.47      149.67      4.14 o 
  -4  -3   3      663.64      721.85     11.30 o 
  -3  -3   3     1416.23     1429.80     19.06 o 
  -2  -3   3     2781.34     3111.04     53.91 o 
  -1  -3   3     8029.14     8262.23    121.81 o 
   0  -3   3     6266.49     6334.64     91.66 o 
   1  -3   3     3381.15     3521.75     46.56 o 
   2  -3   3     6248.27     6211.08    135.63 o 
   3  -3   3      680.08      727.81     13.57 o 
   4  -3   3     1973.33     1860.99     37.52 o 
   5  -3   3        3.32        5.88      1.86 o 
   6  -3   3       44.75       43.40      6.00 o 
   7  -3   3       18.02       15.60      2.85 o 
   8  -3   3      342.98      347.69     13.16 o 
   9  -3   3       27.05       25.12      4.85 o 
  -9  -2   3      292.09      261.26     10.30 o 
  -8  -2   3       82.93       90.64      5.62 o 
  -7  -2   3       12.21        9.08      1.76 o 
  -6  -2   3       33.95       38.19      4.09 o 
  -5  -2   3       28.85       28.53      1.66 o 
  -4  -2   3      878.23      867.91     14.30 o 
  -3  -2   3      369.60      348.10      5.13 o 
  -2  -2   3     6389.18     6674.92    103.68 o 
  -1  -2   3     2018.39     1976.89     25.93 o 
   0  -2   3     3307.54     3494.73     57.81 o 
   1  -2   3     4013.87     3878.56     63.99 o 
   2  -2   3     2836.39     2724.66     57.32 o 
   3  -2   3     6156.83     6285.37    105.39 o 
   4  -2   3      316.89      297.03      6.02 o 
   5  -2   3      477.16      453.09      8.87 o 
   6  -2   3        0.17       -0.99      1.07 o 
   7  -2   3        2.81        5.53      1.98 o 
   8  -2   3       11.13       12.42      2.80 o 
   9  -2   3      116.31      122.23      7.27 o 
  -9  -1   3      412.53      425.69     20.56 o 
  -8  -1   3       88.31       82.05      5.14 o 
  -7  -1   3      103.52       98.36      4.41 o 
  -6  -1   3      377.13      370.00      9.80 o 
  -5  -1   3      227.60      226.16      5.21 o 
  -4  -1   3       10.79       25.30      1.35 o 
  -3  -1   3     5055.89     5455.41     74.68 o 
  -2  -1   3     3070.43     3243.38     44.67 o 
  -1  -1   3     5358.42     5610.72     71.42 o 
   0  -1   3    11597.59    11031.90    181.93 o 
   1  -1   3     5698.82     5441.55    208.71 o 
   2  -1   3     6902.42     6563.12    166.56 o 
   3  -1   3      823.23      676.68     13.97 o 
   4  -1   3     3671.61     3685.82     72.96 o 
   5  -1   3      741.32      679.23     14.89 o 
   6  -1   3      264.49      268.14      7.29 o 
   7  -1   3      162.43      169.40      7.41 o 
   8  -1   3      197.98      214.58      9.12 o 
   9  -1   3       92.31       95.78      6.28 o 
  -8   0   3      199.41      203.65      9.26 o 
  -7   0   3      421.06      396.38     10.83 o 
  -6   0   3       78.92       74.48      4.45 o 
  -5   0   3       28.75       28.72      1.55 o 
  -4   0   3       23.74       31.91      4.64 o 
  -3   0   3      208.84      157.71      2.70 o 
  -2   0   3     1451.54     1552.40     20.14 o 
  -1   0   3     6689.86     6468.49     90.31 o 
   0   0   3     5179.96     5537.50     70.42 o 
   1   0   3     6623.71     6431.44    115.17 o 
   2   0   3     3670.55     3485.29     45.13 o 
   3   0   3     1934.61     1889.76     33.15 o 
   4   0   3    12342.85    11178.33    406.31 o 
   5   0   3      170.04      167.72      4.16 o 
   6   0   3      103.44      111.82      5.78 o 
   7   0   3       20.43       18.40      1.94 o 
   8   0   3       81.98       79.18      5.18 o 
   9   0   3        0.40        0.70      1.66 o 
  -8   1   3      694.47      708.63     29.41 o 
  -7   1   3      155.96      164.36      7.89 o 
  -6   1   3      196.25      195.65      6.30 o 
  -5   1   3        2.03        4.99      0.91 o 
  -4   1   3        0.22        5.67      1.99 o 
  -3   1   3      382.71      439.63      6.30 o 
  -2   1   3     6903.84     7205.54     90.72 o 
  -1   1   3     9178.67     9002.10    113.52 o 
   0   1   3     3035.77     3055.25     45.34 o 
   1   1   3     5058.00     5397.24    126.14 o 
   2   1   3     6232.08     6102.54     76.52 o 
   3   1   3     3494.20     3450.74     53.12 o 
   4   1   3     2753.39     2663.78     41.44 o 
   5   1   3      350.27      327.63      6.32 o 
   6   1   3      549.20      529.87      9.71 o 
   7   1   3        7.18       10.11      1.64 o 
   8   1   3       79.63       78.18      3.62 o 
   9   1   3      197.71      204.64      9.57 o 
  10   1   3       34.23       35.97      5.42 o 
  -8   2   3      303.64      322.91     16.27 o 
  -7   2   3      152.02      157.54     14.56 o 
  -6   2   3      633.44      637.23     26.70 o 
  -5   2   3       49.70       54.75      2.12 o 
  -4   2   3      333.50      379.81      6.20 o 
  -3   2   3      529.30      511.87      7.87 o 
  -2   2   3      638.53      669.12      9.87 o 
  -1   2   3      917.74      945.31     13.49 o 
   0   2   3    10683.68     9980.44    146.32 o 
   1   2   3     2454.18     2582.92     35.43 o 
   2   2   3    11525.83    10037.08    175.76 o 
   3   2   3     1124.25     1058.44     16.94 o 
   4   2   3     5732.80     5963.13     91.32 o 
   5   2   3     1329.97     1265.76     20.58 o 
   6   2   3      129.01      134.53      4.11 o 
   7   2   3        6.84        5.88      1.39 o 
   8   2   3      263.38      248.43      6.98 o 
   9   2   3        0.21        0.18      1.45 o 
  10   2   3       25.30       24.84      4.57 o 
  -8   3   3      141.52      160.74     10.56 o 
  -7   3   3      539.97      545.00     17.96 o 
  -6   3   3      189.21      178.91      7.89 o 
  -5   3   3      494.60      456.52     13.59 o 
  -4   3   3       15.66       23.34      1.41 o 
  -3   3   3      188.75      203.16      3.74 o 
  -2   3   3     1290.92     1394.50     19.73 o 
  -1   3   3     3138.06     3173.02     43.58 o 
   0   3   3     3179.87     3223.68     40.84 o 
   1   3   3     5987.87     5935.48     95.27 o 
   2   3   3     4716.39     4704.23    128.91 o 
   3   3   3     5420.20     5148.52    302.50 o 
   4   3   3     2014.73     1981.66     31.14 o 
   5   3   3      582.27      526.92      9.40 o 
   6   3   3      989.71      991.35     16.73 o 
   7   3   3      206.87      214.55      5.88 o 
   8   3   3        5.34        5.52      1.49 o 
   9   3   3        7.00        5.25      1.68 o 
  -8   4   3      212.07      232.12     13.70 o 
  -7   4   3      120.95      135.57      7.41 o 
  -6   4   3      427.36      403.51     15.56 o 
  -5   4   3        9.38       13.55      1.14 o 
  -4   4   3       25.24       28.68      1.61 o 
  -3   4   3       87.32       92.06      2.57 o 
  -2   4   3      417.70      394.85      6.30 o 
  -1   4   3     2239.58     2337.01     34.95 o 
   0   4   3     1012.55      908.66     12.04 o 
   1   4   3     1065.72     1000.81     17.59 o 
   2   4   3     5059.50     5294.67     94.73 o 
   3   4   3     3070.83     3030.57     51.72 o 
   4   4   3     1253.34     1213.55     21.54 o 
   5   4   3     1849.95     1856.70     29.58 o 
   6   4   3      286.21      290.21      5.97 o 
   7   4   3       84.53       92.62      3.61 o 
   8   4   3        3.09        2.93      1.42 o 
   9   4   3       62.82       54.53      6.57 o 
  10   4   3        3.35        1.43      3.14 o 
  -7   5   3       49.49       45.40      6.00 o 
  -6   5   3      561.88      530.10     17.49 o 
  -5   5   3      928.05      921.51     17.32 o 
  -4   5   3      548.67      527.61     10.66 o 
  -3   5   3      138.58      134.28      3.32 o 
  -2   5   3       67.18       79.31      2.02 o 
  -1   5   3     1325.46     1379.17     18.14 o 
   0   5   3     1320.69     1203.57     15.84 o 
   1   5   3     1577.35     1529.72     19.80 o 
   2   5   3     9996.67    10327.86    153.93 o 
   3   5   3     2417.73     2473.84     48.02 o 
   4   5   3     1316.73     1233.65     21.98 o 
   5   5   3     1379.10     1337.33     23.87 o 
   6   5   3      178.19      171.21      4.11 o 
   7   5   3      801.94      808.97     19.84 o 
   8   5   3       92.37       80.28      4.66 o 
   9   5   3       58.38       55.39      6.85 o 
  -7   6   3      118.20      121.63      9.14 o 
  -6   6   3      143.66      141.48      7.60 o 
  -5   6   3      344.43      342.85     10.26 o 
  -4   6   3      135.58      143.23      4.37 o 
  -3   6   3        6.94       10.07      1.18 o 
  -2   6   3        6.70       10.31      1.36 o 
  -1   6   3     1188.41     1181.90     15.78 o 
   0   6   3      458.91      468.99      7.29 o 
   1   6   3     1491.92     1398.96     18.28 o 
   2   6   3      114.00      116.88      2.83 o 
   3   6   3     1228.24     1196.25     17.15 o 
   4   6   3     2528.27     2453.75     49.68 o 
   5   6   3      710.24      700.83     15.90 o 
   6   6   3      674.66      621.55     18.78 o 
   7   6   3        4.68        7.35      2.32 o 
   8   6   3       72.00       77.08      5.05 o 
   9   6   3       15.60       17.70      4.85 o 
  -7   7   3        0.92        0.86      2.86 o 
  -6   7   3      518.65      513.48     20.84 o 
  -5   7   3      147.84      143.52      4.19 o 
  -4   7   3      670.33      643.88     13.12 o 
  -3   7   3      314.39      300.35      6.26 o 
  -2   7   3      442.64      425.91      8.00 o 
  -1   7   3        4.34        5.15      1.30 o 
   0   7   3     1011.33     1002.43     14.80 o 
   1   7   3      411.26      387.48      6.11 o 
   2   7   3     2944.60     3060.09     46.73 o 
   3   7   3     1233.55     1181.04     21.23 o 
   4   7   3     1528.05     1523.91     31.92 o 
   5   7   3      902.75      847.79     24.47 o 
   6   7   3       13.35       17.51      5.00 o 
   7   7   3      237.54      235.50     10.04 o 
   8   7   3       93.50       82.25      8.57 o 
   9   7   3        0.35       -1.71      2.86 o 
  -6   8   3      234.52      248.11     13.42 o 
  -5   8   3        9.97       12.10      1.99 o 
  -4   8   3       86.30       89.18      3.54 o 
  -3   8   3        2.91        2.91      1.11 o 
  -2   8   3        5.30        8.43      1.84 o 
  -1   8   3       80.24       81.47      2.69 o 
   0   8   3      462.15      468.46      7.01 o 
   1   8   3      244.94      260.62      5.40 o 
   2   8   3     1091.43     1019.57     16.72 o 
   3   8   3        3.71        8.84      1.25 o 
   4   8   3     1654.65     1598.97     33.66 o 
   5   8   3     1194.18     1180.28     25.75 o 
   6   8   3       53.19       46.93      4.34 o 
   7   8   3       89.61       94.15      6.10 o 
   8   8   3       25.25       19.70      4.85 o 
   9   8   3       42.94       43.68      6.85 o 
  -5   9   3       68.64       74.10      4.44 o 
  -4   9   3      101.65      105.10      7.54 o 
  -3   9   3      215.25      201.97      5.86 o 
  -2   9   3       26.84       29.52      1.92 o 
  -1   9   3      123.66      112.31      4.02 o 
   0   9   3       35.33       44.56      3.17 o 
   1   9   3      133.20      147.85      3.84 o 
   2   9   3      484.53      443.40      8.32 o 
   3   9   3      176.61      190.80      5.07 o 
   4   9   3      917.20      862.21     19.45 o 
   5   9   3      350.71      341.81     14.01 o 
   6   9   3      174.34      189.59      8.65 o 
   7   9   3        2.86        4.68      2.40 o 
   8   9   3      160.77      183.58     12.56 o 
  -5  10   3        1.23        3.43      2.57 o 
  -4  10   3      149.70      148.69      7.42 o 
  -3  10   3       38.94       30.79      5.91 o 
  -2  10   3        1.72        1.61      1.49 o 
  -1  10   3        9.37        8.16      1.71 o 
   0  10   3      357.16      347.73      8.33 o 
   1  10   3       19.00       19.86      1.64 o 
   2  10   3      387.82      384.04      7.67 o 
   3  10   3      185.01      177.81      4.92 o 
   4  10   3      256.02      242.22      8.32 o 
   5  10   3      572.18      579.62     14.43 o 
   6  10   3        7.31        9.31      2.80 o 
   7  10   3      229.07      207.28     13.13 o 
  -4  11   3      116.68       99.93      7.71 o 
  -3  11   3        0.47        0.86      3.71 o 
  -2  11   3      126.41      135.27      4.93 o 
  -1  11   3      104.76      113.52      4.46 o 
   0  11   3      103.90      102.62      4.14 o 
   1  11   3       54.39       58.60      3.17 o 
   2  11   3       76.41       78.72      3.85 o 
   3  11   3       20.36       23.05      3.44 o 
   4  11   3      366.63      376.82      8.55 o 
   5  11   3        9.18        9.59      3.43 o 
   6  11   3      164.71      151.03     10.56 o 
   7  11   3       93.79       97.93      8.85 o 
  -2  12   3        0.02       -0.52      4.00 o 
  -1  12   3        2.44        1.70      2.02 o 
   0  12   3        3.38       -0.24      1.55 o 
   1  12   3       62.76       59.95      3.35 o 
   2  12   3       30.50       29.53      2.51 o 
   3  12   3      268.18      281.45     12.84 o 
   4  12   3       32.33       30.60      2.68 o 
   5  12   3       51.73       49.68      6.28 o 
   6  12   3      114.16      121.63      9.99 o 
  -1  13   3       21.86       18.50      3.85 o 
   0  13   3       60.75       62.67      5.00 o 
   1  13   3       99.45      114.52      6.10 o 
   2  13   3       49.57       56.20      4.25 o 
   3  13   3       68.74       76.52      6.00 o 
   4  13   3        0.22       -1.09      1.58 o 
  -1 -12   4      298.56      326.34     15.70 o 
   0 -12   4       18.34       23.41      4.57 o 
  -4 -11   4        0.32       -0.05      1.61 o 
  -3 -11   4        4.85        8.43      2.00 o 
  -2 -11   4      234.70      248.38      7.41 o 
  -1 -11   4      128.52      132.32      4.55 o 
   0 -11   4      127.82      143.13      5.64 o 
   1 -11   4      124.05      120.62      8.99 o 
   2 -11   4       19.55       12.56      5.42 o 
   3 -11   4      248.43      263.24     15.99 o 
  -5 -10   4        2.97        1.88      1.72 o 
  -4 -10   4        7.09        9.14      1.89 o 
  -3 -10   4        5.01       10.12      1.74 o 
  -2 -10   4       58.15       69.14      2.78 o 
  -1 -10   4       12.87       15.14      1.85 o 
   0 -10   4      561.50      557.95     13.10 o 
   1 -10   4      233.49      234.32      9.27 o 
   2 -10   4      439.78      456.64     16.38 o 
   3 -10   4       56.78       64.53      7.99 o 
   4 -10   4       82.94       92.09      8.71 o 
  -6  -9   4        8.40        6.66      2.00 o 
  -5  -9   4       79.01       83.26      3.56 o 
  -4  -9   4        4.95        5.14      1.51 o 
  -3  -9   4        9.20       12.29      1.71 o 
  -2  -9   4        0.22        1.65      0.91 o 
  -1  -9   4      828.93      819.46     12.79 o 
   0  -9   4      187.48      193.41      5.84 o 
   1  -9   4      222.39      228.93     13.78 o 
   2  -9   4      396.59      394.48     14.09 o 
   3  -9   4       89.34       98.05      5.36 o 
   4  -9   4      293.46      296.10      8.93 o 
   5  -9   4       67.97       66.92      5.28 o 
  -6  -8   4      248.24      266.39      7.73 o 
  -5  -8   4       35.36       30.43      2.52 o 
  -4  -8   4       46.32       46.58      3.21 o 
  -3  -8   4        0.50        1.73      1.07 o 
  -2  -8   4       23.27       31.96      1.87 o 
  -1  -8   4      114.62      111.62      3.24 o 
   0  -8   4      927.05      917.01     15.20 o 
   1  -8   4      550.80      550.05     12.92 o 
   2  -8   4      737.36      723.19     19.11 o 
   3  -8   4      668.51      695.96     16.19 o 
   4  -8   4       39.03       39.80      3.00 o 
   5  -8   4      563.16      549.05     19.84 o 
   6  -8   4      218.45      223.08      9.55 o 
  -7  -7   4      349.08      341.18     16.85 o 
  -6  -7   4      202.42      195.68      6.09 o 
  -5  -7   4      151.75      147.18      5.44 o 
  -4  -7   4      567.00      601.27     10.00 o 
  -3  -7   4       99.70       96.58      3.16 o 
  -2  -7   4      178.30      157.75      3.58 o 
  -1  -7   4      957.20      931.00     15.30 o 
   0  -7   4      352.65      347.24      6.58 o 
   1  -7   4      820.14      824.06     15.20 o 
   2  -7   4     1336.00     1358.44     24.56 o 
   3  -7   4      431.90      424.00     10.74 o 
   4  -7   4      698.92      711.67     21.84 o 
   5  -7   4      314.56      333.97     11.58 o 
   6  -7   4      199.77      213.90     10.56 o 
   7  -7   4       73.80       93.12      5.97 o 
  -7  -6   4      408.93      437.66     10.76 o 
  -6  -6   4      258.43      268.21      6.15 o 
  -5  -6   4      230.97      249.05      5.58 o 
  -4  -6   4        7.15       10.15      1.32 o 
  -3  -6   4       73.49       72.46      2.60 o 
  -2  -6   4       94.69       90.00      2.83 o 
  -1  -6   4     1023.57      988.81     14.74 o 
   0  -6   4      222.45      220.85      4.19 o 
   1  -6   4     2191.85     2148.98     30.25 o 
   2  -6   4      447.42      443.63      8.00 o 
   3  -6   4      521.25      539.14     11.12 o 
   4  -6   4     1764.55     1769.29     37.25 o 
   5  -6   4      262.89      270.37      9.67 o 
   6  -6   4      678.80      664.91     19.57 o 
   7  -6   4        8.02        7.32      2.26 o 
   8  -6   4       52.40       56.80      4.92 o 
  -8  -5   4      478.71      464.46     20.98 o 
  -7  -5   4      263.26      261.07      7.51 o 
  -6  -5   4      327.54      335.05      7.16 o 
  -5  -5   4      601.07      601.58     11.14 o 
  -4  -5   4      734.38      790.91     12.60 o 
  -3  -5   4     1157.43     1183.75     17.76 o 
  -2  -5   4       88.17       94.48      5.91 o 
  -1  -5   4      476.36      516.42      9.07 o 
   0  -5   4     1030.13     1047.31     13.39 o 
   1  -5   4     1055.00     1037.32     15.07 o 
   2  -5   4      938.22      913.58     14.91 o 
   3  -5   4     4422.96     4411.76     88.02 o 
   4  -5   4      983.08     1016.22     22.72 o 
   5  -5   4      641.40      675.75     16.00 o 
   6  -5   4      229.46      245.86      7.84 o 
   7  -5   4      140.18      146.32      7.03 o 
   8  -5   4      232.42      221.84     13.13 o 
  -8  -4   4      187.90      192.46      8.27 o 
  -7  -4   4     1059.26     1028.88     30.57 o 
  -6  -4   4      223.23      209.71      5.95 o 
  -5  -4   4      406.98      430.23      8.41 o 
  -4  -4   4     1012.54     1063.78     16.26 o 
  -3  -4   4      168.63      173.50      4.41 o 
  -2  -4   4       37.01       48.94      3.49 o 
  -1  -4   4       76.38       73.91      2.23 o 
   0  -4   4     1079.26     1122.77     16.26 o 
   1  -4   4     1463.80     1481.64     20.07 o 
   2  -4   4     1610.64     1568.72     40.58 o 
   3  -4   4      836.77      812.04     18.67 o 
   4  -4   4     2556.91     2604.24     52.92 o 
   5  -4   4      919.37      871.34     19.61 o 
   6  -4   4     1048.53      965.56     27.31 o 
   7  -4   4      415.14      405.25     15.56 o 
   8  -4   4       28.17       29.58      3.84 o 
  -8  -3   4      568.13      573.35     17.56 o 
  -7  -3   4     1158.41     1114.29     30.30 o 
  -6  -3   4       44.06       52.73      1.94 o 
  -5  -3   4     1192.71     1194.70     21.92 o 
  -4  -3   4     1247.34     1290.06     20.81 o 
  -3  -3   4     1583.17     1701.06     22.69 o 
  -2  -3   4       10.32       13.29      0.94 o 
  -1  -3   4        9.03        8.03      0.91 o 
   0  -3   4     1934.70     2203.46     37.07 o 
   1  -3   4     1580.79     1498.74     22.64 o 
   2  -3   4      702.14      680.04     11.19 o 
   3  -3   4     3162.47     3099.30     52.96 o 
   4  -3   4     3216.30     3016.92     51.86 o 
   5  -3   4     1252.06     1336.51     44.97 o 
   6  -3   4      590.84      598.97     18.05 o 
   7  -3   4      248.60      250.07      9.94 o 
   8  -3   4      167.62      168.65     12.56 o 
   9  -3   4       54.12       53.96      6.28 o 
  -8  -2   4      482.80      467.45     15.27 o 
  -7  -2   4     1163.13     1121.82     29.78 o 
  -6  -2   4      797.53      752.45     14.58 o 
  -5  -2   4      767.33      712.56     15.85 o 
  -4  -2   4     1834.65     1923.63     30.14 o 
  -3  -2   4      718.02      700.52      9.75 o 
  -2  -2   4       94.59      134.02      2.98 o 
  -1  -2   4      220.41      229.53      4.07 o 
   0  -2   4      413.99      428.31      8.09 o 
   1  -2   4     1426.47     1549.68     23.23 o 
   2  -2   4     2691.27     2689.90     41.46 o 
   3  -2   4     3436.23     3296.93     56.20 o 
   4  -2   4     2239.59     2120.77     32.69 o 
   5  -2   4     2376.78     2277.85     39.43 o 
   6  -2   4     1406.24     1368.18     36.49 o 
   7  -2   4      869.93      835.29     24.19 o 
   8  -2   4       86.44       92.93      6.02 o 
   9  -2   4       26.66       24.67      3.85 o 
  -8  -1   4      366.76      364.59     12.31 o 
  -7  -1   4      804.25      785.11     18.66 o 
  -6  -1   4      497.10      482.87     12.45 o 
  -5  -1   4      946.07     1003.59     18.59 o 
  -4  -1   4     2420.96     2423.33     37.43 o 
  -3  -1   4       80.84       75.88      1.99 o 
  -2  -1   4     2438.48     2693.18     41.10 o 
  -1  -1   4      139.82      166.12      3.25 o 
   0  -1   4       33.15       39.04      1.90 o 
   1  -1   4      787.11      804.70     19.97 o 
   2  -1   4     4434.39     4292.71     60.42 o 
   3  -1   4      359.73      331.56      5.38 o 
   4  -1   4     2075.26     1931.48     33.31 o 
   5  -1   4     1051.21      943.81     23.88 o 
   6  -1   4     3674.85     3743.93     74.91 o 
   7  -1   4      505.08      503.10     12.70 o 
   8  -1   4        1.17        4.78      2.20 o 
   9  -1   4      516.05      528.75     15.54 o 
  -8   0   4      611.65      594.43     25.70 o 
  -7   0   4      612.50      578.03     14.60 o 
  -6   0   4     1492.46     1414.58     25.55 o 
  -5   0   4     2990.22     2860.41     49.50 o 
  -4   0   4      665.08      668.31     11.42 o 
  -3   0   4     1337.24     1389.51     19.89 o 
  -2   0   4     2873.28     3144.70     43.44 o 
  -1   0   4       45.47       39.15      2.07 o 
   0   0   4      534.58      599.97      8.94 o 
   1   0   4     5310.71     5397.77     82.38 o 
   2   0   4      419.24      418.64      5.96 o 
   3   0   4     5353.75     5406.22     69.20 o 
   4   0   4     2838.34     2778.79     39.15 o 
   5   0   4     2040.42     2026.38     32.22 o 
   6   0   4     4558.22     4414.93     68.70 o 
   7   0   4      152.70      154.16      5.14 o 
   8   0   4      415.41      446.32     12.60 o 
   9   0   4       64.78       63.21      6.50 o 
  -8   1   4      192.42      187.01     11.71 o 
  -7   1   4      342.45      334.68     12.62 o 
  -6   1   4     1474.33     1442.34     31.07 o 
  -5   1   4      416.03      437.86      9.04 o 
  -4   1   4     2783.61     2807.97     39.15 o 
  -3   1   4      443.50      409.45      6.62 o 
  -2   1   4     2327.83     2597.28     36.01 o 
  -1   1   4      453.68      501.92      7.64 o 
   0   1   4       96.74      121.28      2.21 o 
   1   1   4      127.79      158.12      4.06 o 
   2   1   4     1572.93     1510.54     23.30 o 
   3   1   4     1180.38     1145.54     15.30 o 
   4   1   4     1652.93     1517.66     24.14 o 
   5   1   4      778.73      738.26     12.65 o 
   6   1   4     2695.30     2636.16     42.36 o 
   7   1   4      859.09      880.44     17.46 o 
   8   1   4      391.73      397.61      9.50 o 
   9   1   4       71.85       87.72      6.58 o 
  10   1   4      139.18      163.60     10.56 o 
  -8   2   4       98.11      127.62      9.42 o 
  -7   2   4     1011.78     1015.22     29.76 o 
  -6   2   4      729.98      723.67     21.75 o 
  -5   2   4     2224.07     2190.17     43.02 o 
  -4   2   4     2156.55     2137.55     30.16 o 
  -3   2   4      883.13      843.96     12.54 o 
  -2   2   4     2053.16     2202.70     30.80 o 
  -1   2   4      288.44      317.59      5.16 o 
   1   2   4      166.46      139.84      3.76 o 
   2   2   4     2589.55     2626.24     39.87 o 
   3   2   4      986.37     1003.40     15.84 o 
   4   2   4     3315.14     3229.95     50.08 o 
   5   2   4     2093.84     1989.75     31.54 o 
   6   2   4     2239.42     2228.41     35.49 o 
   7   2   4      950.61      924.95     18.29 o 
   8   2   4      463.54      469.13     11.79 o 
   9   2   4      285.62      318.51      8.51 o 
  10   2   4        0.47        0.86      2.28 o 
  -8   3   4       77.59       76.80      7.14 o 
  -7   3   4      471.32      472.05     16.25 o 
  -6   3   4      425.88      438.83     20.84 o 
  -5   3   4     1867.92     1820.90     32.25 o 
  -4   3   4      645.42      667.04     10.35 o 
  -3   3   4     2116.95     2055.94     29.00 o 
  -2   3   4     2837.29     2985.99     41.35 o 
  -1   3   4      453.30      451.15      7.05 o 
   0   3   4      235.88      238.47      3.71 o 
   1   3   4     1658.84     1807.96     21.67 o 
   2   3   4       15.06       16.66      1.11 o 
   3   3   4     1608.91     1489.68     25.26 o 
   4   3   4     1383.35     1389.87     24.48 o 
   5   3   4     1929.67     1882.33     29.89 o 
   6   3   4     1237.37     1210.54     20.05 o 
   7   3   4      282.42      280.35      7.07 o 
   8   3   4      718.21      714.80     15.11 o 
   9   3   4       82.22       89.10      4.95 o 
  -7   4   4      853.78      872.52     34.83 o 
  -6   4   4      507.50      498.66     16.52 o 
  -5   4   4      235.24      238.29      6.94 o 
  -4   4   4     2762.23     2651.43     37.19 o 
  -3   4   4     1477.68     1519.28     21.84 o 
  -2   4   4     1289.16     1278.41     18.43 o 
  -1   4   4      266.25      249.20      5.27 o 
   0   4   4        1.64        4.91      0.62 o 
   1   4   4      395.71      353.36      5.15 o 
   2   4   4       59.05      108.51      7.99 o 
   3   4   4      277.86      256.68      5.29 o 
   4   4   4     2838.80     2826.10     54.83 o 
   5   4   4     1211.80     1194.42     21.49 o 
   6   4   4      437.40      421.81      8.05 o 
   7   4   4     1971.68     1939.71     44.78 o 
   8   4   4      440.71      450.61     12.87 o 
   9   4   4      580.52      598.35     16.44 o 
  10   4   4        5.03        9.14      3.71 o 
  -7   5   4      540.10      554.74     24.55 o 
  -6   5   4       81.23       83.77     13.56 o 
  -5   5   4      785.26      760.27     17.41 o 
  -4   5   4     1183.00     1134.67     18.68 o 
  -3   5   4     1729.90     1701.18     24.36 o 
  -2   5   4     1216.11     1191.28     17.32 o 
  -1   5   4      501.48      512.48      8.05 o 
   0   5   4     1777.37     1725.58     22.43 o 
   1   5   4     1768.50     1948.00     25.16 o 
   2   5   4      271.56      276.68      4.64 o 
   3   5   4      360.68      347.60      8.47 o 
   4   5   4     1270.62     1259.76     26.45 o 
   5   5   4      561.95      559.39     13.04 o 
   6   5   4     1340.42     1270.23     27.11 o 
   7   5   4      323.69      316.77      9.69 o 
   8   5   4      122.01      136.35      8.25 o 
   9   5   4      136.66      150.18     10.56 o 
  -7   6   4      190.37      200.71     12.28 o 
  -6   6   4      633.81      609.14     45.25 o 
  -5   6   4       59.74       62.92      3.38 o 
  -4   6   4      914.77      895.37     17.27 o 
  -3   6   4     1984.44     1977.35     34.08 o 
  -2   6   4      720.39      707.10     10.93 o 
  -1   6   4      691.78      668.04     10.29 o 
   0   6   4      149.81      127.52      3.52 o 
   1   6   4       66.19       88.58      2.24 o 
   2   6   4      435.85      449.47      7.17 o 
   3   6   4       22.48       20.87      2.16 o 
   4   6   4      466.40      470.87     11.35 o 
   5   6   4      516.00      484.64     11.77 o 
   6   6   4     1014.89      944.88     26.01 o 
   7   6   4      287.62      272.78     26.27 o 
   8   6   4      804.03      772.53     42.54 o 
   9   6   4      173.99      173.59     11.71 o 
  -6   7   4      201.59      209.85     11.99 o 
  -5   7   4       58.05       56.89      3.40 o 
  -4   7   4     1066.28     1036.67     22.14 o 
  -3   7   4      166.73      168.55      4.30 o 
  -2   7   4     1136.17     1090.94     18.03 o 
  -1   7   4     1055.92     1043.87     15.12 o 
   0   7   4        4.50        6.78      0.73 o 
   1   7   4      504.91      476.73      8.56 o 
   2   7   4      693.27      685.67     11.62 o 
   3   7   4       54.21       56.41      1.86 o 
   4   7   4      321.37      303.81      8.12 o 
   5   7   4      129.28      125.53      4.61 o 
   6   7   4      713.14      709.98     16.57 o 
   7   7   4      790.50      742.42     22.51 o 
   8   7   4        3.38        5.05      3.00 o 
   9   7   4       77.43       79.37      8.28 o 
  -6   8   4        6.85        6.85      3.14 o 
  -5   8   4      500.02      501.65     12.80 o 
  -4   8   4      466.85      457.82     12.15 o 
  -3   8   4      408.87      426.77     10.17 o 
  -2   8   4     1113.35     1081.46     18.08 o 
  -1   8   4      171.55      163.20      6.59 o 
   0   8   4      643.16      649.64     10.26 o 
   1   8   4        3.91        6.22      1.25 o 
   2   8   4      138.97      143.79      3.81 o 
   3   8   4        0.13        1.90      0.90 o 
   4   8   4      377.53      346.67      9.25 o 
   5   8   4      101.91       99.83      4.23 o 
   6   8   4     1085.41     1044.96     44.54 o 
   7   8   4      173.84      165.59      8.33 o 
   8   8   4      134.83      122.77      9.99 o 
   9   8   4       90.56       82.23      8.85 o 
  -5   9   4      101.48      113.55      7.71 o 
  -4   9   4      192.95      203.89     13.81 o 
  -3   9   4       42.89       47.16      2.97 o 
  -2   9   4      162.81      158.68      4.99 o 
  -1   9   4     1044.72      985.73     21.25 o 
   0   9   4      223.16      226.72      6.02 o 
   1   9   4       22.19       31.67      3.08 o 
   2   9   4        2.02        1.59      1.30 o 
   3   9   4        4.83        5.55      1.59 o 
   4   9   4       12.35       10.79      1.80 o 
   5   9   4       68.86       66.74      3.59 o 
   6   9   4      305.29      276.69     11.05 o 
   7   9   4      376.61      381.17     22.13 o 
   8   9   4       42.23       40.54      6.57 o 
  -4  10   4      227.41      229.53     16.13 o 
  -3  10   4      110.40      110.98      4.47 o 
  -2  10   4      801.19      797.68     16.35 o 
  -1  10   4       31.65       24.14      4.29 o 
   0  10   4      212.81      234.18      7.42 o 
   1  10   4       15.56       16.38      1.59 o 
   2  10   4       20.50       20.20      1.70 o 
   3  10   4       13.34       12.66      1.50 o 
   4  10   4       52.84       53.87      2.30 o 
   5  10   4        2.81        2.93      2.07 o 
   6  10   4       45.68       43.22      4.46 o 
   7  10   4       92.09       84.23      8.28 o 
   8  10   4       14.79       13.99      4.85 o 
  -3  11   4       68.19       78.45      5.24 o 
  -2  11   4       95.09      100.31      4.97 o 
  -1  11   4       96.07       95.12      4.12 o 
   0  11   4      493.47      478.94     10.94 o 
   1  11   4       17.93       22.18      2.20 o 
   2  11   4      192.65      204.52      5.12 o 
   3  11   4       18.79       20.36      1.89 o 
   4  11   4        1.14       -0.93      1.03 o 
   5  11   4        0.34        2.20      1.68 o 
   6  11   4      289.55      292.08     15.99 o 
   7  11   4        0.47        1.14      3.43 o 
  -2  12   4       51.19       54.96      4.59 o 
  -1  12   4      264.98      254.39      9.72 o 
   0  12   4        6.28        6.12      2.15 o 
   1  12   4       72.29       70.47      3.53 o 
   2  12   4       19.12       17.75      2.94 o 
   3  12   4       23.16       29.63      2.82 o 
   4  12   4       13.97       16.50      1.87 o 
   5  12   4      130.96      140.76      9.99 o 
   6  12   4       30.47       31.98      5.42 o 
   0  13   4      151.39      158.74      9.71 o 
   1  13   4       23.03       18.95      3.43 o 
   2  13   4       12.25       11.01      2.59 o 
   3  13   4      157.30      184.15      9.42 o 
   4  13   4      110.15      103.89      4.86 o 
  -3 -11   5      164.56      179.01     11.03 o 
  -2 -11   5        0.28        1.80      2.44 o 
  -1 -11   5       68.29       63.54      4.14 o 
   0 -11   5       44.64       51.62      4.59 o 
   1 -11   5        7.55        4.81      2.46 o 
   2 -11   5       79.51       69.66      9.14 o 
  -4 -10   5      107.50      110.25      4.29 o 
  -3 -10   5      104.43      102.46      4.49 o 
  -2 -10   5      295.70      280.18      7.23 o 
  -1 -10   5       16.14       13.58      1.91 o 
   0 -10   5       21.02       21.47      3.27 o 
   1 -10   5       15.20       19.71      2.27 o 
   2 -10   5       95.59      107.35     10.56 o 
   3 -10   5       28.50       36.26      6.85 o 
   4 -10   5      233.57      270.44     10.76 o 
  -5  -9   5      265.77      264.36      9.31 o 
  -4  -9   5      131.64      121.20      4.37 o 
  -3  -9   5      298.91      281.63      6.35 o 
  -2  -9   5       24.89       32.90      3.20 o 
  -1  -9   5      179.76      177.86      4.55 o 
   0  -9   5      103.55       95.26      5.48 o 
   1  -9   5      103.16      108.68      7.85 o 
   2  -9   5       34.14       50.25      7.14 o 
   3  -9   5      130.49      133.90     10.56 o 
   4  -9   5      137.81      147.87      7.27 o 
   5  -9   5       34.21       36.84      4.17 o 
  -6  -8   5      231.02      237.55      7.35 o 
  -5  -8   5      181.42      182.98      5.54 o 
  -4  -8   5      486.96      480.26      9.33 o 
  -3  -8   5      437.14      422.92      9.46 o 
  -2  -8   5      209.50      224.80      6.51 o 
  -1  -8   5      121.32      124.62      4.09 o 
   0  -8   5      174.53      168.66      4.68 o 
   1  -8   5        4.82        4.38      1.95 o 
   2  -8   5        0.32        0.29      3.43 o 
   3  -8   5       68.24       85.45      8.28 o 
   4  -8   5      186.88      200.89      8.49 o 
   5  -8   5      242.21      260.93     10.36 o 
   6  -8   5       15.08       19.42      3.27 o 
  -6  -7   5       24.78       24.68      2.35 o 
  -5  -7   5      930.51      946.80     23.70 o 
  -4  -7   5      924.79      880.36     17.06 o 
  -3  -7   5      431.40      439.84      9.57 o 
  -2  -7   5      868.06      872.91     16.53 o 
  -1  -7   5       22.48       23.55      1.83 o 
   0  -7   5     1444.74     1347.00     23.91 o 
   1  -7   5      200.90      190.83      5.55 o 
   2  -7   5      197.48      203.57     12.28 o 
   3  -7   5      368.84      404.96     12.96 o 
   4  -7   5      311.68      318.41     16.42 o 
   5  -7   5       35.23       36.88      3.77 o 
   6  -7   5      479.73      496.78     21.41 o 
   7  -7   5      134.68      154.75      7.88 o 
  -7  -6   5       90.59       88.46      3.77 o 
  -6  -6   5      494.93      485.54     12.04 o 
  -5  -6   5      578.05      605.30     12.58 o 
  -4  -6   5      202.63      219.41      7.04 o 
  -3  -6   5     1653.60     1699.45     30.03 o 
  -2  -6   5      372.77      389.82      8.45 o 
  -1  -6   5     1389.86     1410.16     24.96 o 
   0  -6   5      188.64      203.20      5.06 o 
   1  -6   5        1.61        3.43      1.18 o 
   2  -6   5      615.88      579.48     16.02 o 
   3  -6   5       98.81       97.93      5.07 o 
   4  -6   5        2.08        0.69      2.28 o 
   5  -6   5      687.99      702.27     20.36 o 
   6  -6   5      320.24      333.08     11.78 o 
   7  -6   5      105.99      115.43     14.13 o 
  -7  -5   5      265.93      261.80      7.23 o 
  -6  -5   5      374.11      360.91      7.13 o 
  -5  -5   5      723.64      736.44     12.26 o 
  -4  -5   5     1507.12     1534.73     22.98 o 
  -3  -5   5     1335.79     1369.29     20.46 o 
  -2  -5   5     1503.01     1575.58     25.09 o 
  -1  -5   5     1245.13     1298.65     20.84 o 
   0  -5   5      646.70      659.56     12.43 o 
   1  -5   5      253.92      255.95      6.56 o 
   2  -5   5      290.91      300.24     21.41 o 
   3  -5   5      504.20      491.35     14.41 o 
   4  -5   5      180.94      198.79      7.64 o 
   5  -5   5      517.54      538.36     16.14 o 
   6  -5   5      279.27      295.38     10.47 o 
   7  -5   5      461.23      487.36     15.53 o 
   8  -5   5      155.31      147.05      7.57 o 
  -7  -4   5      287.91      284.48      8.03 o 
  -6  -4   5      438.37      434.23      8.85 o 
  -5  -4   5     1739.74     1757.56     26.17 o 
  -4  -4   5      180.22      187.90      4.21 o 
  -3  -4   5     1965.84     2030.55     29.44 o 
  -2  -4   5     3407.01     3404.65     47.98 o 
  -1  -4   5     1275.60     1350.39     21.43 o 
   0  -4   5     1202.15     1196.51     21.00 o 
   1  -4   5      396.56      419.81      7.19 o 
   2  -4   5       13.08       22.77      4.00 o 
   3  -4   5      209.32      194.05      4.63 o 
   4  -4   5       28.66       23.60      2.20 o 
   5  -4   5      321.91      332.07      9.04 o 
   6  -4   5      992.79     1004.79     27.04 o 
   7  -4   5      241.67      245.64      9.37 o 
   8  -4   5      208.30      229.97      9.46 o 
  -8  -3   5      127.71      136.09      6.86 o 
  -7  -3   5       10.46       14.13      2.00 o 
  -6  -3   5      747.15      725.76     14.46 o 
  -5  -3   5     2118.41     2097.43     33.19 o 
  -4  -3   5      166.33      191.10      4.55 o 
  -3  -3   5     3018.52     3053.03     39.94 o 
  -2  -3   5     2028.97     2094.73     30.00 o 
  -1  -3   5     4283.63     4393.88     57.09 o 
   0  -3   5     1512.57     1689.06     28.93 o 
   1  -3   5      552.24      610.36     10.22 o 
   2  -3   5      172.99      161.87      5.62 o 
   3  -3   5      310.54      298.52      6.24 o 
   4  -3   5        2.79        3.30      0.78 o 
   5  -3   5      993.36     1005.33     22.04 o 
   6  -3   5      488.22      477.55     12.10 o 
   7  -3   5      444.24      446.51     21.81 o 
   8  -3   5      496.04      512.77     22.56 o 
  -8  -2   5       27.90       33.34      3.63 o 
  -7  -2   5      189.47      194.19      6.94 o 
  -6  -2   5      697.40      645.25     15.49 o 
  -5  -2   5      977.08     1003.87     18.94 o 
  -4  -2   5     1599.30     1606.07     28.72 o 
  -3  -2   5     1558.00     1614.90     23.21 o 
  -2  -2   5     7561.89     7770.82    106.15 o 
  -1  -2   5     1748.01     1696.79     24.29 o 
   0  -2   5     1793.30     1795.52     30.57 o 
   1  -2   5      803.42      773.53     13.66 o 
   2  -2   5      260.81      254.12     17.99 o 
   3  -2   5       70.59       66.20      1.88 o 
   4  -2   5      479.47      518.52     12.17 o 
   5  -2   5       53.94       44.44      2.47 o 
   6  -2   5      260.18      271.16      7.80 o 
   7  -2   5      586.74      617.02     18.94 o 
   8  -2   5      479.95      479.99     30.41 o 
   9  -2   5      269.43      282.77     12.01 o 
  -8  -1   5      131.53      133.64      6.65 o 
  -7  -1   5       25.96       32.72      2.91 o 
  -6  -1   5      240.13      245.83      6.09 o 
  -5  -1   5     1478.31     1440.40     23.36 o 
  -4  -1   5     1010.83      994.87     16.60 o 
  -3  -1   5     3459.32     3614.47     50.16 o 
  -2  -1   5     1882.19     1905.84     26.97 o 
  -1  -1   5     2312.02     2373.23     33.16 o 
   0  -1   5    11669.99    11759.82    230.10 o 
   1  -1   5      983.97     1047.66     21.08 o 
   2  -1   5      932.74      915.25     23.32 o 
   3  -1   5        9.82       12.52      1.31 o 
   4  -1   5        9.61       11.09      1.12 o 
   5  -1   5       67.41       75.54      2.20 o 
   6  -1   5      622.31      625.54     11.13 o 
   7  -1   5      419.40      407.79     12.63 o 
   8  -1   5     1536.51     1478.60     33.68 o 
   9  -1   5      132.53      131.76      6.17 o 
  -8   0   5        7.71        9.42      3.71 o 
  -7   0   5        8.33        8.13      1.97 o 
  -6   0   5      715.95      689.38     13.66 o 
  -5   0   5      379.18      385.28      8.41 o 
  -4   0   5     1712.51     1744.26     27.66 o 
  -3   0   5     3175.25     3240.91     45.13 o 
  -2   0   5     3115.14     3120.53     43.39 o 
  -1   0   5     3932.96     3848.50     53.00 o 
   0   0   5     4601.69     5123.31     71.25 o 
   1   0   5      569.65      481.62     10.55 o 
   2   0   5     1208.96     1175.29     17.07 o 
   3   0   5        3.80        2.88      0.52 o 
   4   0   5      101.82      100.43      2.21 o 
   5   0   5      689.02      689.92     10.00 o 
   6   0   5       32.54       31.51      1.57 o 
   7   0   5       86.19       93.87      3.21 o 
   8   0   5     1465.13     1424.31     32.45 o 
   9   0   5       28.98       29.86      3.25 o 
  -8   1   5       17.07       11.42      3.71 o 
  -7   1   5      268.77      263.73     10.91 o 
  -6   1   5       14.05       17.40      2.72 o 
  -5   1   5      513.75      516.66     10.60 o 
  -4   1   5     2239.97     2203.17     34.41 o 
  -3   1   5     1903.87     1999.68     28.36 o 
  -2   1   5     5824.26     5947.51     81.57 o 
  -1   1   5     1826.46     1827.92     25.76 o 
   0   1   5     6034.19     6375.45     86.99 o 
   1   1   5     8494.42     8803.94    315.92 o 
   2   1   5      341.25      321.75      5.84 o 
   3   1   5      680.25      666.65     10.00 o 
   4   1   5      207.90      219.43      3.79 o 
   5   1   5       24.64       28.86      2.00 o 
   6   1   5       97.45      102.78      3.08 o 
   7   1   5      604.61      567.60     10.73 o 
   8   1   5      648.07      612.59     13.44 o 
   9   1   5      433.90      461.80     13.32 o 
  -8   2   5        0.03        2.57      2.86 o 
  -7   2   5       57.40       55.97      4.94 o 
  -6   2   5       17.81       18.99      1.94 o 
  -5   2   5     1347.60     1322.58     24.12 o 
  -4   2   5      147.46      156.03      3.42 o 
  -3   2   5     4050.40     4162.59     57.55 o 
  -2   2   5      827.83      817.99     12.28 o 
  -1   2   5     2577.24     2515.90     35.08 o 
   0   2   5     7944.27     8098.37    110.40 o 
   1   2   5      599.10      574.34      7.38 o 
   2   2   5     2900.64     2770.03     42.26 o 
   3   2   5        4.67        9.30      0.96 o 
   4   2   5      696.05      679.82     11.30 o 
   5   2   5       33.17       40.00      1.75 o 
   6   2   5      292.62      282.33      5.98 o 
   7   2   5      209.66      199.60      4.92 o 
   8   2   5      538.08      535.90     12.01 o 
   9   2   5      107.68      104.10      4.45 o 
  -7   3   5        0.52       -0.86      1.71 o 
  -6   3   5      107.69      103.25      4.05 o 
  -5   3   5      328.80      327.85      7.45 o 
  -4   3   5      826.66      827.92     12.73 o 
  -3   3   5     1745.46     1756.68     25.10 o 
  -2   3   5     3019.50     3136.61     43.62 o 
  -1   3   5     6712.19     6903.12     94.40 o 
   0   3   5     3903.19     4019.74     55.30 o 
   1   3   5     2557.03     2474.07     31.62 o 
   2   3   5     1587.91     1638.07     25.40 o 
   3   3   5      576.67      524.47     10.03 o 
   4   3   5      394.06      392.80      6.95 o 
   5   3   5      351.38      329.50      6.43 o 
   6   3   5       94.30       91.95      3.17 o 
   7   3   5      220.51      219.97      5.16 o 
   8   3   5       97.27       92.75      3.85 o 
   9   3   5      235.02      247.62     10.21 o 
  -7   4   5        0.12        1.71      2.28 o 
  -6   4   5        3.59        4.39      1.72 o 
  -5   4   5      682.40      663.83     15.74 o 
  -4   4   5       71.21       75.85      2.84 o 
  -3   4   5      609.35      632.84     10.00 o 
  -2   4   5     2723.49     2652.53     37.11 o 
  -1   4   5     1244.35     1214.75     17.58 o 
   0   4   5     2662.35     2694.21     34.62 o 
   1   4   5     2893.46     2950.79     37.67 o 
   2   4   5     1419.60     1407.76     19.99 o 
   3   4   5      445.44      407.40      9.60 o 
   4   4   5      543.83      565.08      9.52 o 
   5   4   5      296.24      297.13      5.66 o 
   6   4   5       63.22       59.10      4.37 o 
   7   4   5      257.85      251.48      8.05 o 
   8   4   5      123.61      134.68      5.88 o 
   9   4   5      422.98      412.27     12.46 o 
  -7   5   5      115.93      125.05      9.14 o 
  -6   5   5       19.72       24.86      4.44 o 
  -5   5   5      431.74      412.28     12.30 o 
  -4   5   5       44.78       45.39      2.17 o 
  -3   5   5      617.45      618.68      9.86 o 
  -2   5   5     1445.96     1429.98     20.71 o 
  -1   5   5     3902.04     3908.55     54.04 o 
   0   5   5     3422.85     3371.68     43.11 o 
   1   5   5     1013.30     1009.68     13.56 o 
   2   5   5     3766.22     3717.19     51.09 o 
   3   5   5        1.67        3.32      1.07 o 
   4   5   5     1230.47     1217.23     32.06 o 
   5   5   5       36.55       36.49      2.31 o 
   6   5   5      371.85      347.52      9.14 o 
   7   5   5       19.92       22.07      2.95 o 
   8   5   5      278.59      282.73      9.36 o 
   9   5   5        6.03        7.71      3.71 o 
  -6   6   5       11.08       12.28      3.43 o 
  -5   6   5       36.14       36.95      2.86 o 
  -4   6   5      855.68      832.36     14.51 o 
  -3   6   5        3.67        4.28      0.96 o 
  -2   6   5     1276.39     1269.57     18.66 o 
  -1   6   5     2200.64     2171.94     30.69 o 
   0   6   5      637.98      604.17      8.66 o 
   1   6   5     2981.73     3033.48     42.15 o 
   2   6   5      117.46       95.80      3.04 o 
   3   6   5      832.33      788.49     17.51 o 
   4   6   5      194.91      200.61      5.95 o 
   5   6   5       69.20       64.89      4.59 o 
   6   6   5      106.19      105.66      4.27 o 
   7   6   5      114.81      101.15      5.81 o 
   8   6   5      148.30      139.70      7.47 o 
   9   6   5      123.15      133.62      9.99 o 
  -6   7   5       52.44       51.96      6.00 o 
  -5   7   5      195.47      200.45      9.02 o 
  -4   7   5       59.98       57.55      2.92 o 
  -3   7   5      116.16      114.14      3.51 o 
  -2   7   5     1144.31     1119.92     18.63 o 
  -1   7   5      162.30      185.87      3.87 o 
   0   7   5     2974.40     2838.80     39.73 o 
   1   7   5      720.47      708.97     15.71 o 
   2   7   5     1571.27     1550.88     24.54 o 
   3   7   5     1635.72     1539.50     32.30 o 
   4   7   5       73.09       76.12      3.47 o 
   5   7   5      217.29      210.32      6.51 o 
   6   7   5       19.43       21.64      2.17 o 
   7   7   5       95.30       94.50      5.93 o 
   8   7   5      206.30      192.33      9.10 o 
   9   7   5      113.34      106.50      9.42 o 
  -5   8   5       14.90       17.66      3.28 o 
  -4   8   5       43.13       47.31      2.98 o 
  -3   8   5      783.40      771.84     17.00 o 
  -2   8   5      139.57      149.66      4.04 o 
  -1   8   5      341.13      361.67      9.23 o 
   0   8   5      999.01      955.60     20.56 o 
   1   8   5      827.10      796.94     12.32 o 
   2   8   5      646.22      646.83     11.35 o 
   3   8   5       35.11       40.39      3.63 o 
   4   8   5      337.10      319.81      8.73 o 
   5   8   5       45.94       50.75      3.05 o 
   6   8   5        9.91       14.99      2.14 o 
   7   8   5      164.58      169.45      8.21 o 
   8   8   5      373.48      356.89     18.56 o 
   9   8   5       13.60       17.99      4.85 o 
  -5   9   5        1.49        0.10      1.64 o 
  -4   9   5        0.67        2.18      1.45 o 
  -3   9   5        1.54        2.01      1.56 o 
  -2   9   5      237.95      245.27      6.71 o 
  -1   9   5      166.74      165.47      6.14 o 
   0   9   5      329.56      321.83      7.73 o 
   1   9   5      943.08      843.26     13.09 o 
   2   9   5      478.15      463.56     17.00 o 
   3   9   5      748.97      734.31     14.31 o 
   4   9   5      487.82      449.40     11.64 o 
   5   9   5        3.92        9.66      1.87 o 
   6   9   5       89.39       91.17      4.39 o 
   7   9   5        1.00        1.94      2.11 o 
   8   9   5        0.09       -0.57      2.86 o 
  -4  10   5        4.09        1.43      3.71 o 
  -3  10   5      319.58      309.26      8.95 o 
  -2  10   5      106.66       97.96      4.96 o 
  -1  10   5        4.04        8.18      4.09 o 
   0  10   5      925.87      910.38     19.29 o 
   1  10   5       34.75       31.73      2.01 o 
   2  10   5      867.19      862.09     16.79 o 
   3  10   5       15.05       15.55      3.05 o 
   4  10   5       39.11       41.42      3.11 o 
   5  10   5      135.41      141.25      7.99 o 
   6  10   5        1.05        0.44      2.28 o 
   7  10   5       83.42       90.79      8.28 o 
  -3  11   5        0.83       -1.33      2.40 o 
  -2  11   5        1.53       -0.14      2.26 o 
  -1  11   5      234.26      257.40      7.26 o 
   0  11   5       12.77       10.83      1.92 o 
   1  11   5      313.00      332.93      9.69 o 
   2  11   5      131.84      137.78      5.93 o 
   3  11   5       54.76       48.08      3.79 o 
   4  11   5      576.72      588.04     14.91 o 
   5  11   5        1.37        0.51      1.50 o 
   6  11   5       78.73       81.08      7.99 o 
   7  11   5        1.28        3.14      3.43 o 
  -2  12   5      114.61      112.43      6.50 o 
  -1  12   5        4.46        2.91      2.53 o 
   0  12   5      132.83      122.84      6.30 o 
   1  12   5      246.41      244.04      8.24 o 
   2  12   5       20.60       21.26      2.48 o 
   3  12   5      144.74      138.87      5.95 o 
   4  12   5        0.66        4.14      2.14 o 
   5  12   5      125.02      148.77      6.95 o 
   6  12   5        9.93        4.28      3.43 o 
   0  13   5       64.33       58.00     14.42 o 
   1  13   5       22.46       18.28      3.16 o 
   2  13   5      166.33      187.63     15.13 o 
   3  13   5        2.18        0.00      2.28 o 
   4  13   5        9.95        5.71      3.43 o 
   0 -11   6      113.91       96.09      6.02 o 
  -3 -10   6      187.54      168.94      6.25 o 
  -2 -10   6       65.58       68.39      3.01 o 
  -1 -10   6       83.38       89.14      3.88 o 
   0 -10   6      307.95      292.11     10.70 o 
   1 -10   6       58.48       51.37      5.71 o 
   3 -10   6        3.77        3.43      4.85 o 
  -4  -9   6      119.23      121.51      3.96 o 
  -3  -9   6      276.56      265.27      6.18 o 
  -2  -9   6      231.28      208.30      5.97 o 
  -1  -9   6      946.26      895.02     17.29 o 
   0  -9   6      107.44      106.52      6.71 o 
   1  -9   6      493.32      479.17     22.70 o 
   2  -9   6      283.79      254.10     15.70 o 
   3  -9   6       13.31       17.70      5.71 o 
   4  -9   6       89.21       92.79      9.99 o 
   5  -9   6       53.93       73.21      5.48 o 
  -5  -8   6       97.97      104.61      3.64 o 
  -4  -8   6       77.95       70.84      2.96 o 
  -3  -8   6      158.46      168.41      5.19 o 
  -2  -8   6      796.61      770.80     15.23 o 
  -1  -8   6       92.10      102.61      3.80 o 
   0  -8   6      407.55      419.44     10.56 o 
   1  -8   6      316.98      305.72     10.07 o 
   2  -8   6      885.99      844.54     35.40 o 
   3  -8   6       75.64       69.09      8.28 o 
   4  -8   6        7.04        3.44      2.02 o 
   5  -8   6       27.00       27.71      3.69 o 
   6  -8   6        1.02       -0.09      2.02 o 
  -6  -7   6       55.90       65.14      3.73 o 
  -5  -7   6       34.88       35.53      2.18 o 
  -4  -7   6       12.51       10.19      1.69 o 
  -3  -7   6      748.56      766.81     17.70 o 
  -2  -7   6      315.25      315.28      7.45 o 
  -1  -7   6     1435.45     1371.68     24.66 o 
   0  -7   6     1029.40     1023.42     21.87 o 
   1  -7   6      453.75      426.19     10.30 o 
   2  -7   6      981.71      946.18     37.97 o 
   3  -7   6       16.13       14.28      4.57 o 
   4  -7   6      290.06      285.72     10.48 o 
   5  -7   6        0.36        2.34      1.98 o 
   6  -7   6       19.66       13.53      3.01 o 
  -6  -6   6       44.95       46.03      2.59 o 
  -5  -6   6        0.77        3.98      1.68 o 
  -4  -6   6      294.04      309.93      7.59 o 
  -3  -6   6      517.30      517.96     10.92 o 
  -2  -6   6      486.13      485.62     10.21 o 
  -1  -6   6     1768.25     1777.49     31.19 o 
   0  -6   6      236.62      248.94      5.94 o 
   1  -6   6     2242.06     2147.97     42.64 o 
   2  -6   6      803.78      786.69     21.26 o 
   3  -6   6      396.93      393.43     18.84 o 
   4  -6   6      414.04      380.17     12.56 o 
   5  -6   6       24.67       26.21      3.27 o 
   6  -6   6      185.83      185.68      8.29 o 
   7  -6   6       59.05       59.44      5.07 o 
  -7  -5   6       18.07       17.05      2.20 o 
  -6  -5   6      106.65      111.53      4.62 o 
  -5  -5   6      108.99      110.35      4.04 o 
  -4  -5   6       58.18       57.27      2.88 o 
  -3  -5   6      107.37      107.08      3.80 o 
  -2  -5   6      839.23      829.05     15.78 o 
  -1  -5   6      853.77      841.15     15.81 o 
   0  -5   6     2369.00     2297.20     39.27 o 
   1  -5   6     1887.44     1876.27     37.26 o 
   2  -5   6     1034.73      977.05     25.44 o 
   3  -5   6     1464.75     1509.13     38.44 o 
   4  -5   6       20.33       20.29      4.71 o 
   5  -5   6      432.53      433.96     13.89 o 
   6  -5   6        7.81        6.33      5.00 o 
   7  -5   6       28.08       26.81      4.43 o 
   8  -5   6        8.40       11.71      2.85 o 
  -7  -4   6      272.39      262.61      7.47 o 
  -6  -4   6       27.06       29.16      2.48 o 
  -5  -4   6        2.62        5.63      1.42 o 
  -4  -4   6      261.89      272.35      6.13 o 
  -3  -4   6     3173.57     3174.70     54.13 o 
  -2  -4   6        3.93       11.96      3.26 o 
  -1  -4   6     3198.80     3227.62     54.55 o 
   0  -4   6     2132.67     2127.31     36.38 o 
   1  -4   6     2381.24     2268.19     44.47 o 
   2  -4   6     2495.21     2337.51     60.39 o 
   3  -4   6      296.16      295.63      7.51 o 
   4  -4   6      325.87      326.41     10.77 o 
   5  -4   6      221.88      212.48      8.13 o 
   6  -4   6      187.95      204.58      8.13 o 
   7  -4   6        7.70       16.34      4.43 o 
   8  -4   6       93.97      106.26      6.10 o 
  -7  -3   6      135.14      127.04      4.17 o 
  -6  -3   6       62.96       70.74      2.91 o 
  -5  -3   6      115.00      110.82      3.58 o 
  -4  -3   6      354.69      357.28      7.34 o 
  -3  -3   6       24.55       24.66      1.62 o 
  -2  -3   6       16.69       22.97      1.62 o 
  -1  -3   6     1959.16     2019.74     28.93 o 
   0  -3   6     3421.65     3478.48     58.27 o 
   1  -3   6     3082.69     2996.23     44.70 o 
   2  -3   6     1764.11     1764.88     43.17 o 
   3  -3   6     3114.21     2979.43     58.17 o 
   4  -3   6     1482.97     1431.00     29.03 o 
   5  -3   6      183.94      189.33      7.23 o 
   6  -3   6      187.23      195.31      7.72 o 
   7  -3   6       11.84       15.95      3.57 o 
   8  -3   6        0.12        2.90      2.06 o 
  -7  -2   6      206.68      198.14      5.47 o 
  -6  -2   6      227.83      233.08      6.11 o 
  -5  -2   6       59.20       61.56      2.64 o 
  -4  -2   6       94.30       83.53      3.24 o 
  -3  -2   6     1481.46     1561.83     22.71 o 
  -2  -2   6     1651.09     1619.15     23.37 o 
  -1  -2   6      954.83      964.31     14.37 o 
   0  -2   6     3816.75     3911.15     65.20 o 
   1  -2   6     2441.00     2384.67     40.06 o 
   2  -2   6     4799.93     4735.99    111.62 o 
   3  -2   6     1418.46     1379.44     25.18 o 
   4  -2   6      197.08      185.44      4.06 o 
   5  -2   6      625.40      610.93     10.85 o 
   6  -2   6      124.92      103.08      3.79 o 
   7  -2   6      171.23      171.25      7.15 o 
   8  -2   6        1.64        4.45      2.06 o 
   9  -2   6       82.57       82.51      5.48 o 
  -7  -1   6      609.52      609.94     12.64 o 
  -6  -1   6       40.01       43.41      2.49 o 
  -5  -1   6      164.86      175.95      4.60 o 
  -4  -1   6        7.29        8.08      1.23 o 
  -3  -1   6      148.14      152.03      3.44 o 
  -2  -1   6       30.42       32.47      2.00 o 
  -1  -1   6     3054.53     3120.16     43.43 o 
   0  -1   6     1920.08     1925.83     25.34 o 
   1  -1   6     2927.51     2894.39     48.85 o 
   2  -1   6     7092.87     7096.03    136.19 o 
   3  -1   6      625.24      602.54     14.37 o 
   4  -1   6     5067.03     4857.63     67.80 o 
   5  -1   6      354.57      353.53      5.83 o 
   6  -1   6      252.91      262.54      4.82 o 
   7  -1   6        4.27        5.97      1.54 o 
   8  -1   6        1.75        2.05      1.47 o 
   9  -1   6       15.66       18.96      3.09 o 
  -7   0   6      144.62      131.90      5.66 o 
  -6   0   6      434.34      432.82      9.59 o 
  -5   0   6      277.34      266.02      5.99 o 
  -4   0   6       80.43       75.79      4.21 o 
  -3   0   6       58.08       67.30      2.31 o 
  -2   0   6     2506.04     2565.88     36.06 o 
  -1   0   6     1585.05     1700.11     24.22 o 
   0   0   6     1921.51     1809.47     25.58 o 
   1   0   6     3800.08     3959.83     72.75 o 
   2   0   6     3362.30     3611.28     51.30 o 
   3   0   6     6034.97     5839.14     80.30 o 
   4   0   6      739.36      717.23     10.25 o 
   5   0   6      733.84      724.18     10.53 o 
   6   0   6      481.34      469.98      7.45 o 
   7   0   6       22.46       24.24      1.45 o 
   8   0   6      303.72      300.44      9.37 o 
   9   0   6       50.00       53.49      4.02 o 
  -7   1   6      579.95      563.31     24.55 o 
  -6   1   6      322.10      329.30      7.79 o 
  -5   1   6       51.95       45.81      2.25 o 
  -4   1   6      934.23      949.58     16.07 o 
  -3   1   6      493.19      514.32      8.46 o 
  -2   1   6       34.79       35.32      1.60 o 
  -1   1   6     1511.46     1599.03     22.89 o 
   0   1   6     1815.99     1866.02     26.34 o 
   1   1   6      937.63      855.33     12.48 o 
   2   1   6     6381.11     6471.87     97.44 o 
   3   1   6     3005.56     2930.74     48.20 o 
   4   1   6     1255.27     1196.77     17.44 o 
   5   1   6     1121.26     1086.93     15.08 o 
   6   1   6      294.08      292.69      5.12 o 
   7   1   6      205.65      211.33      4.42 o 
   8   1   6       29.16       33.41      2.74 o 
   9   1   6        7.96        8.88      2.05 o 
  -7   2   6      599.36      599.00     25.98 o 
  -6   2   6      224.36      212.84      5.67 o 
  -5   2   6      482.13      462.38      9.96 o 
  -4   2   6      368.64      341.60      6.99 o 
  -3   2   6      195.49      191.84      4.05 o 
  -2   2   6       37.56       47.27      1.79 o 
  -1   2   6     2561.77     2667.45     37.33 o 
   0   2   6      395.27      392.24      6.44 o 
   1   2   6     4964.31     4956.96     62.64 o 
   2   2   6     5927.10     6106.03     92.08 o 
   3   2   6     1299.11     1302.33     20.70 o 
   4   2   6     4885.86     4713.14     65.03 o 
   5   2   6      608.21      617.75      9.72 o 
   6   2   6     1239.52     1222.71     18.44 o 
   7   2   6      135.13      136.12      4.68 o 
   8   2   6       16.61       19.47      2.09 o 
   9   2   6        9.65       13.19      2.04 o 
  -7   3   6      324.24      327.76     16.85 o 
  -6   3   6      401.63      406.82     10.76 o 
  -5   3   6       95.12      101.73      4.04 o 
  -4   3   6       17.57       19.89      1.62 o 
  -3   3   6       61.52       60.89      2.83 o 
  -2   3   6       70.28       79.64      2.66 o 
  -1   3   6      405.98      439.35      7.27 o 
   0   3   6      992.57      936.18     13.85 o 
   1   3   6     2482.27     2509.95     30.11 o 
   2   3   6      855.13      793.54     13.09 o 
   3   3   6     3875.64     3847.57     58.55 o 
   4   3   6      807.34      762.16     11.50 o 
   5   3   6      883.67      834.86     13.89 o 
   6   3   6      833.14      825.80     13.89 o 
   7   3   6       64.34       71.17      2.71 o 
   8   3   6      214.57      240.61      8.29 o 
   9   3   6       38.92       41.02      3.79 o 
  -7   4   6      497.85      511.63     23.13 o 
  -6   4   6      270.08      265.27      7.91 o 
  -5   4   6      543.99      510.43     12.98 o 
  -4   4   6      677.66      685.12     13.23 o 
  -3   4   6      303.81      306.37      5.70 o 
  -2   4   6      340.29      325.80      5.82 o 
  -1   4   6      296.38      308.30      5.51 o 
   0   4   6     1564.12     1646.16     23.46 o 
   1   4   6      821.19      808.56     10.39 o 
   2   4   6     5787.98     5843.30     79.93 o 
   3   4   6     1104.26     1143.01     20.52 o 
   4   4   6     2603.22     2585.95     52.16 o 
   5   4   6      758.02      715.23     16.26 o 
   6   4   6     1119.01     1081.05     23.59 o 
   7   4   6      655.86      644.59     15.41 o 
   8   4   6        9.53        5.10      2.12 o 
   9   4   6       73.76       79.01      6.82 o 
  -6   5   6       56.07       62.72      3.84 o 
  -5   5   6     1103.44     1079.85     24.28 o 
  -4   5   6       11.91       14.91      1.86 o 
  -3   5   6       13.23       14.09      1.20 o 
  -2   5   6       10.85       15.72      1.99 o 
  -1   5   6       48.95       48.19      1.78 o 
   0   5   6      121.54      116.73      2.76 o 
   1   5   6     3241.12     3298.42     42.22 o 
   2   5   6      400.10      393.86      8.27 o 
   3   5   6     1999.50     1907.66     33.63 o 
   4   5   6     1337.89     1240.89     26.45 o 
   5   5   6      191.30      172.94      5.56 o 
   6   5   6     1387.63     1349.01     28.96 o 
   7   5   6      119.27      123.49      6.09 o 
   8   5   6       24.18       29.81      3.70 o 
   9   5   6       31.25       33.40      5.42 o 
  -6   6   6      496.99      514.91     14.71 o 
  -5   6   6      184.75      187.94     12.13 o 
  -4   6   6      354.07      340.26      7.21 o 
  -3   6   6       17.77       14.27      1.51 o 
  -2   6   6        5.93        6.36      1.40 o 
  -1   6   6      145.19      129.83      3.08 o 
   0   6   6     1323.49     1311.79     17.67 o 
   1   6   6      479.99      506.16      8.26 o 
   2   6   6      516.29      474.54      8.50 o 
   3   6   6     1847.78     1840.52     38.13 o 
   4   6   6      403.54      385.97      9.83 o 
   5   6   6     1453.23     1364.24     36.17 o 
   6   6   6      211.16      226.43      6.94 o 
   7   6   6      250.54      249.59     10.85 o 
   8   6   6      375.71      367.73     13.62 o 
   9   6   6       23.37       26.27      5.14 o 
  -6   7   6       77.82       70.57      3.96 o 
  -5   7   6      171.92      173.19     14.99 o 
  -4   7   6      438.90      431.44     15.27 o 
  -3   7   6       57.95       56.86      2.51 o 
  -2   7   6      424.36      397.51      7.93 o 
  -1   7   6       60.86       69.31      2.26 o 
   0   7   6       11.48       13.19      2.42 o 
   1   7   6        2.91        4.07      1.01 o 
   2   7   6     3168.97     2993.72     45.99 o 
   3   7   6      285.74      270.48      7.72 o 
   4   7   6     1206.62     1145.52     25.01 o 
   5   7   6      397.67      381.49     10.12 o 
   6   7   6      217.17      214.76      6.82 o 
   7   7   6      444.86      439.14     15.04 o 
   8   7   6        1.02        0.45      2.11 o 
   9   7   6      142.57      160.17     11.42 o 
  -5   8   6      291.00      283.44     24.55 o 
  -4   8   6       32.75       31.22      2.21 o 
  -3   8   6      199.20      201.58      5.39 o 
  -2   8   6      129.81      116.95      4.31 o 
  -1   8   6       96.75       93.53      3.76 o 
   0   8   6        0.17        0.34      0.87 o 
   1   8   6      453.12      478.77      8.14 o 
   2   8   6        8.00        8.41      1.24 o 
   3   8   6      626.72      595.82     14.40 o 
   4   8   6      406.15      416.07     13.01 o 
   5   8   6      117.99      118.85      5.40 o 
   6   8   6      763.28      742.25     17.60 o 
   7   8   6        5.73        3.74      2.26 o 
   8   8   6      382.06      380.58     19.13 o 
  -4   9   6      322.74      300.95      8.78 o 
  -3   9   6        2.96        2.91      1.79 o 
  -2   9   6       43.62       36.47      2.63 o 
  -1   9   6        7.67        7.49      1.70 o 
   0   9   6       80.44       83.56      3.27 o 
   1   9   6      100.50       89.35      3.21 o 
   2   9   6      657.96      658.82     14.75 o 
   3   9   6      431.30      385.23      9.73 o 
   4   9   6      399.62      391.80     10.60 o 
   5   9   6      174.49      175.09     10.92 o 
   6   9   6      141.62      139.35      5.48 o 
   7   9   6      134.33      145.61     10.28 o 
   8   9   6       68.81       72.52      7.71 o 
  -4  10   6       84.15       78.23      7.99 o 
  -3  10   6      117.09      107.31      4.91 o 
  -2  10   6      267.50      266.83     13.56 o 
  -1  10   6       66.78       70.96      3.57 o 
   0  10   6       44.25       43.84      2.85 o 
   1  10   6       40.44       51.68      2.21 o 
   2  10   6      139.31      139.84      3.89 o 
   3  10   6        2.12        3.85      1.57 o 
   4  10   6      584.40      555.02     14.18 o 
   5  10   6        2.86        3.66      1.77 o 
   6  10   6      233.70      247.75      8.14 o 
   7  10   6       36.86       55.96      6.85 o 
  -3  11   6       43.94       39.86      6.42 o 
  -2  11   6       22.21       25.02      3.63 o 
  -1  11   6       22.96       21.28      2.66 o 
   0  11   6       23.68       21.42      2.37 o 
   1  11   6       41.33       46.07      2.89 o 
   2  11   6        2.45        2.05      1.15 o 
   3  11   6      457.61      437.03     11.18 o 
   4  11   6        1.46        2.58      1.95 o 
   5  11   6       37.64       35.31      3.62 o 
   6  11   6      256.44      282.65     15.70 o 
   7  11   6        2.61        1.71      3.14 o 
  -1  12   6      132.28      134.02      6.99 o 
   0  12   6       59.89       62.46      4.73 o 
   1  12   6       21.30       18.66      3.01 o 
   2  12   6      100.70      102.78      6.85 o 
   3  12   6        4.05        6.68      1.90 o 
   4  12   6       29.21       22.27      4.57 o 
   5  12   6      145.13      130.19      9.71 o 
   1  13   6       85.19       93.70      5.69 o 
   2  13   6        0.73       -2.28      2.28 o 
   3  13   6        2.47        4.57      2.28 o 
  -1 -10   7      139.99      138.76     16.27 o 
   0 -10   7        0.52        2.24      2.42 o 
   1 -10   7      180.03      177.30     13.70 o 
   2 -10   7      151.16      143.90     12.56 o 
  -3  -9   7        8.84        8.15      2.22 o 
  -2  -9   7       48.34       47.94      3.00 o 
  -1  -9   7       26.77       25.61      2.27 o 
   0  -9   7      195.38      185.30      7.95 o 
   1  -9   7      191.05      180.70      6.83 o 
   2  -9   7       27.29       31.69      6.85 o 
   3  -9   7      337.94      313.49     18.84 o 
   4  -9   7      181.46      176.73     13.99 o 
  -4  -8   7      173.91      172.45      5.67 o 
  -3  -8   7       10.97       11.15      1.89 o 
  -2  -8   7       23.61       24.60      2.10 o 
  -1  -8   7        8.84       10.82      1.75 o 
   0  -8   7      306.37      305.35      8.50 o 
   1  -8   7       88.15       90.57      4.54 o 
   2  -8   7      451.14      424.55     21.98 o 
   3  -8   7      263.65      251.25     15.70 o 
   4  -8   7      589.24      611.28     28.55 o 
   5  -8   7      211.41      255.72     18.42 o 
  -5  -7   7      428.53      441.30     10.39 o 
  -4  -7   7       13.85       15.32      1.89 o 
  -3  -7   7       72.34       70.90      3.30 o 
  -2  -7   7       46.66       50.03      2.76 o 
  -1  -7   7      324.31      315.95      7.51 o 
   0  -7   7        3.90        4.89      1.50 o 
   1  -7   7      935.79      886.81     19.09 o 
   2  -7   7       91.50       86.79      9.14 o 
   3  -7   7      439.30      437.69     21.70 o 
   4  -7   7      744.92      765.45     33.12 o 
   5  -7   7       34.63       44.77      4.32 o 
   6  -7   7      333.15      316.69     13.70 o 
  -5  -6   7      291.38      296.60      7.74 o 
  -4  -6   7      126.36      125.10      4.42 o 
  -3  -6   7      346.88      370.52      8.66 o 
  -2  -6   7        8.64        9.41      1.56 o 
  -1  -6   7       49.05       52.31      2.69 o 
   0  -6   7      425.46      397.57     10.06 o 
   1  -6   7      397.33      376.79      9.25 o 
   2  -6   7       94.92      100.88      5.18 o 
   3  -6   7     1408.80     1421.84     53.96 o 
   4  -6   7      196.77      215.85     13.42 o 
   5  -6   7      800.02      775.73     33.12 o 
   6  -6   7      164.27      171.53      8.71 o 
   7  -6   7       93.29       97.04      9.14 o 
  -6  -5   7      110.71      108.56      4.66 o 
  -5  -5   7      392.93      398.97      9.35 o 
  -4  -5   7      796.58      785.88     16.36 o 
  -3  -5   7       35.07       49.34      3.34 o 
  -2  -5   7      138.70      139.16      4.41 o 
  -1  -5   7      117.33      106.79      3.73 o 
   0  -5   7       28.93       31.23      2.31 o 
   1  -5   7      191.02      197.83      5.60 o 
   2  -5   7     1276.97     1183.59     30.59 o 
   3  -5   7     1350.42     1265.14     32.50 o 
   4  -5   7     1038.73     1106.68     29.64 o 
   5  -5   7      605.50      589.95     17.83 o 
   6  -5   7       96.25      103.12      5.89 o 
   7  -5   7      532.49      509.22     16.70 o 
  -6  -4   7      450.67      456.46     11.66 o 
  -5  -4   7     1156.79     1176.73     22.19 o 
  -4  -4   7      317.80      328.64      7.94 o 
  -3  -4   7      593.26      624.24     12.74 o 
  -2  -4   7       10.00       12.85      1.77 o 
  -1  -4   7       81.19       71.63      2.99 o 
   0  -4   7      488.03      505.31     10.10 o 
   1  -4   7     1739.35     1660.40     33.23 o 
   2  -4   7      334.91      315.83     10.15 o 
   3  -4   7      290.91      284.41     13.42 o 
   4  -4   7      934.57      959.93     25.91 o 
   5  -4   7      453.43      456.63     14.30 o 
   6  -4   7      682.96      702.28     20.57 o 
   7  -4   7      140.47      140.50      7.03 o 
   8  -4   7      270.29      289.34     11.26 o 
  -6  -3   7      737.21      724.07     16.68 o 
  -5  -3   7      390.92      380.81      8.88 o 
  -4  -3   7     1022.86     1092.55     20.52 o 
  -3  -3   7     1813.32     1778.25     31.57 o 
  -2  -3   7       49.26       41.65      2.03 o 
  -1  -3   7      130.62      134.35      3.61 o 
   0  -3   7        6.18        7.10      1.21 o 
   1  -3   7        2.19        2.53      1.47 o 
   2  -3   7     1140.02     1132.55     29.02 o 
   3  -3   7     2731.83     2603.69     62.85 o 
   4  -3   7     1419.98     1399.13     28.65 o 
   5  -3   7     1864.03     1827.72     46.12 o 
   6  -3   7      184.28      174.88      7.40 o 
   7  -3   7      490.73      482.25     15.31 o 
   8  -3   7      351.58      338.86     10.15 o 
  -7  -2   7      491.79      483.94     11.97 o 
  -6  -2   7      398.46      389.69     10.14 o 
  -5  -2   7     1405.65     1392.94     23.20 o 
  -4  -2   7     1024.61     1066.94     18.12 o 
  -3  -2   7      615.15      642.97     11.60 o 
  -2  -2   7      855.75      926.31     15.42 o 
  -1  -2   7       16.25       27.08      2.15 o 
   0  -2   7      388.36      405.35      7.51 o 
   1  -2   7      197.79      184.46     11.42 o 
   2  -2   7     1295.63     1257.05     31.76 o 
   3  -2   7      109.67      103.55      8.28 o 
   4  -2   7     1840.81     1779.48     35.75 o 
   5  -2   7      251.21      249.91      6.73 o 
   6  -2   7     1256.72     1219.10     31.89 o 
   7  -2   7      480.10      481.85     12.45 o 
   8  -2   7      101.18      112.06      5.15 o 
   9  -2   7      255.35      295.01     11.28 o 
  -7  -1   7      212.94      213.52      6.46 o 
  -6  -1   7      705.22      694.92     14.33 o 
  -5  -1   7     1234.90     1205.24     20.41 o 
  -4  -1   7      658.22      687.90     13.88 o 
  -3  -1   7     2289.19     2317.31     36.41 o 
  -2  -1   7        5.74       10.25      1.52 o 
  -1  -1   7      632.31      664.69     10.52 o 
   0  -1   7       62.16       66.40      1.95 o 
   1  -1   7      506.82      523.85     11.95 o 
   2  -1   7        1.24        6.06      1.40 o 
   3  -1   7     2085.03     2012.87     40.36 o 
   4  -1   7     2126.28     2065.62     35.74 o 
   5  -1   7     1072.87     1068.49     16.16 o 
   6  -1   7     1586.20     1525.32     24.37 o 
   7  -1   7      219.81      227.97      7.13 o 
   8  -1   7      463.45      505.61     15.53 o 
   9  -1   7       83.75       75.71      7.28 o 
  -7   0   7      239.58      234.51      6.79 o 
  -6   0   7      980.61      951.46     20.73 o 
  -5   0   7      730.40      692.86     12.72 o 
  -4   0   7     1721.53     1758.56     28.41 o 
  -3   0   7      804.48      849.14     14.64 o 
  -2   0   7     1809.26     1798.92     25.90 o 
  -1   0   7     1509.65     1561.84     22.57 o 
   0   0   7       48.59       58.65      1.89 o 
   1   0   7       50.43       84.63      4.63 o 
   2   0   7      114.87      104.74      4.02 o 
   3   0   7      669.20      659.75     14.26 o 
   4   0   7      949.18      966.37     14.57 o 
   5   0   7     2669.16     2556.11     35.84 o 
   6   0   7      237.64      232.19      4.98 o 
   7   0   7      755.92      795.08     11.95 o 
   8   0   7      283.90      293.02     10.16 o 
   9   0   7       52.53       70.86      4.79 o 
  -7   1   7      656.70      705.87     21.27 o 
  -6   1   7      280.82      284.63      7.19 o 
  -5   1   7     1514.42     1491.42     24.60 o 
  -4   1   7     1231.23     1238.98     20.65 o 
  -3   1   7      519.88      564.38      9.31 o 
  -2   1   7     2843.40     2811.83     39.65 o 
  -1   1   7      201.10      215.92      4.30 o 
   0   1   7     1567.99     1646.37     23.52 o 
   1   1   7       48.48       45.42      2.07 o 
   2   1   7       19.85       21.01      1.48 o 
   3   1   7      123.78      102.13      3.27 o 
   4   1   7     3201.58     3244.16     49.93 o 
   5   1   7      312.03      301.76      5.56 o 
   6   1   7     1420.66     1420.41     19.78 o 
   7   1   7      762.57      769.38     11.56 o 
   8   1   7      341.06      375.39      7.25 o 
   9   1   7      354.72      385.08     11.83 o 
  -7   2   7       23.36       24.80      2.27 o 
  -6   2   7      560.59      533.81     13.44 o 
  -5   2   7     1560.39     1525.89     25.08 o 
  -4   2   7      491.26      492.97      9.49 o 
  -3   2   7     1955.24     2049.29     29.45 o 
  -2   2   7      950.24      961.39     14.64 o 
  -1   2   7     2020.19     1991.00     28.41 o 
   0   2   7      720.32      717.06     11.04 o 
   1   2   7      669.71      763.91     10.46 o 
   2   2   7      196.01      205.63      6.13 o 
   3   2   7     1698.85     1680.11     26.57 o 
   4   2   7      182.60      192.88      4.82 o 
   5   2   7     1450.94     1461.33     21.29 o 
   6   2   7     1182.32     1140.50     17.15 o 
   7   2   7      155.46      158.16      3.59 o 
   8   2   7      627.62      668.34     11.36 o 
   9   2   7       47.34       55.61      3.42 o 
  -6   3   7      382.94      384.84     10.53 o 
  -5   3   7      651.95      641.98     11.95 o 
  -4   3   7     1562.58     1554.34     25.37 o 
  -3   3   7      889.85      903.67     13.96 o 
  -2   3   7     1770.20     1795.84     25.91 o 
  -1   3   7      286.99      303.84      5.54 o 
   0   3   7      503.92      475.26      7.78 o 
   1   3   7      539.05      571.83      8.17 o 
   2   3   7        8.60        6.77      1.07 o 
   3   3   7       58.68       71.60      2.34 o 
   4   3   7     1204.90     1170.53     19.01 o 
   5   3   7      946.86      937.28     14.16 o 
   6   3   7      322.31      310.22      5.75 o 
   7   3   7      820.60      803.07     18.62 o 
   8   3   7      609.78      591.42     18.78 o 
   9   3   7      268.58      283.70      9.81 o 
  -6   4   7      113.83      111.66      5.28 o 
  -5   4   7     1003.49      996.89     19.63 o 
  -4   4   7      260.42      272.19      6.19 o 
  -3   4   7     2420.81     2436.34     34.79 o 
  -2   4   7      511.51      519.08      8.66 o 
  -1   4   7      112.01      116.69      4.80 o 
   0   4   7     2186.37     2128.76     30.17 o 
   1   4   7       55.80       50.51      1.69 o 
   2   4   7       14.05       22.96      1.40 o 
   3   4   7      145.94      162.08      3.83 o 
   4   4   7      712.09      704.64     13.74 o 
   5   4   7       85.82       85.73      3.26 o 
   6   4   7      736.43      698.34     16.38 o 
   7   4   7      164.17      155.68      5.65 o 
   8   4   7      497.55      477.74     16.09 o 
   9   4   7      269.04      268.00     11.34 o 
  -6   5   7      299.88      311.06     10.33 o 
  -5   5   7      443.89      445.22     13.72 o 
  -4   5   7      536.54      520.82     11.45 o 
  -3   5   7     2505.40     2498.38     35.68 o 
  -2   5   7      277.72      284.82      5.49 o 
  -1   5   7     1139.57     1125.67     16.80 o 
   0   5   7      504.34      507.86      8.32 o 
   1   5   7      957.55      918.63     12.75 o 
   2   5   7       74.91       87.15      3.52 o 
   3   5   7      693.27      683.66     13.41 o 
   4   5   7       64.28       66.65      2.77 o 
   5   5   7     1802.89     1724.73     36.28 o 
   6   5   7      340.23      312.70      8.84 o 
   7   5   7      184.19      173.08      6.10 o 
   8   5   7      700.20      665.40     20.89 o 
   9   5   7       46.38       49.96      6.57 o 
  -5   6   7      217.66      219.15      9.14 o 
  -4   6   7      663.26      658.72     18.46 o 
  -3   6   7      241.11      241.63      9.03 o 
  -2   6   7     1558.57     1540.18     25.88 o 
  -1   6   7        5.11        4.62      0.96 o 
   0   6   7      416.76      422.73      7.21 o 
   1   6   7     1001.75      965.50     14.71 o 
   2   6   7      116.66      112.64      3.07 o 
   3   6   7      224.55      205.03      5.42 o 
   4   6   7      569.27      540.29     12.24 o 
   5   6   7       77.64       80.56      4.92 o 
   6   6   7       22.62       18.31      2.20 o 
   7   6   7      502.67      477.14     21.28 o 
   8   6   7       36.48       35.37      4.18 o 
   9   6   7      322.74      317.49     17.13 o 
  -5   7   7      427.26      472.36     35.55 o 
  -4   7   7      139.68      139.19      6.18 o 
  -3   7   7     1057.40     1063.32     20.59 o 
  -2   7   7      516.88      509.43     10.06 o 
  -1   7   7      241.44      247.14      5.66 o 
   0   7   7     1814.18     1785.47     33.08 o 
   1   7   7        3.81        4.55      0.98 o 
   2   7   7      651.75      614.44     10.86 o 
   3   7   7        1.80        5.31      1.26 o 
   4   7   7      163.13      152.85      5.48 o 
   5   7   7       28.16       23.73      2.34 o 
   6   7   7      692.72      668.09     16.15 o 
   7   7   7       72.52       67.89      5.94 o 
   8   7   7      212.20      204.42     12.85 o 
   9   7   7       36.20       39.69      6.28 o 
  -4   8   7      339.11      358.92     17.56 o 
  -3   8   7      237.23      235.90      8.86 o 
  -2   8   7      261.65      248.48      6.91 o 
  -1   8   7      419.45      423.55      9.76 o 
   0   8   7      260.98      240.64      5.59 o 
   1   8   7       89.98      101.75      3.89 o 
   2   8   7       77.76       72.15      3.39 o 
   3   8   7        2.97        2.54      1.16 o 
   4   8   7        0.07        1.81      1.97 o 
   5   8   7      272.02      243.23      7.66 o 
   6   8   7       15.32       16.38      2.31 o 
   7   8   7       20.07       21.78      3.71 o 
   8   8   7      286.69      270.09     15.42 o 
  -4   9   7      115.31      129.58     14.13 o 
  -3   9   7       15.86       21.40      2.57 o 
  -2   9   7      572.38      572.92     12.73 o 
  -1   9   7      134.21      137.72      7.67 o 
   0   9   7      517.13      512.40     10.41 o 
   1   9   7       59.66       62.40      3.96 o 
   2   9   7       35.32       36.28      2.03 o 
   3   9   7      543.03      493.47     10.74 o 
   4   9   7       54.14       57.21      3.64 o 
   5   9   7        0.05        0.43      1.57 o 
   6   9   7      176.66      164.81      7.28 o 
   7   9   7       68.63       63.67      7.14 o 
   8   9   7       15.70       19.70      5.14 o 
  -3  10   7      314.95      281.70     10.68 o 
  -2  10   7       73.56       82.76      9.08 o 
  -1  10   7      266.60      274.07     11.29 o 
   0  10   7      215.62      203.32      8.54 o 
   1  10   7        0.89        1.43      1.04 o 
   2  10   7      506.01      511.82     13.13 o 
   3  10   7      130.81      137.99      4.73 o 
   4  10   7        0.08        1.28      1.72 o 
   5  10   7       37.84       32.06      3.00 o 
   6  10   7       85.97       93.55      5.32 o 
   7  10   7       26.46       20.84      4.85 o 
  -2  11   7       59.34       60.21      4.94 o 
  -1  11   7      138.64      127.37      6.65 o 
   0  11   7       25.42       16.27      3.06 o 
   1  11   7      252.94      252.09      7.02 o 
   2  11   7        0.40        2.40      1.58 o 
   3  11   7      160.63      150.48      6.25 o 
   4  11   7      104.45       87.92      5.35 o 
   5  11   7       54.42       52.58      4.34 o 
   6  11   7       30.91       30.32      3.62 o 
   0  12   7      208.75      208.68      9.99 o 
   1  12   7       49.55       61.48      4.53 o 
   2  12   7       50.67       50.82      4.85 o 
   3  12   7        8.14        8.89      1.61 o 
   4  12   7       81.02       63.67      6.00 o 
   5  12   7        0.06        2.00      3.14 o 
  -2  -9   8      174.17      177.02      6.58 o 
  -1  -9   8      172.01      156.47      9.36 o 
   0  -9   8        0.29       -0.95      3.43 o 
   1  -9   8      150.86      132.76     11.71 o 
   2  -9   8       19.53       20.84      6.85 o 
  -3  -8   8      353.84      362.73      8.90 o 
  -2  -8   8      201.18      202.57      8.16 o 
  -1  -8   8       63.82       62.20      3.70 o 
   0  -8   8      393.42      393.08     10.23 o 
   1  -8   8        3.40        1.43      4.57 o 
   2  -8   8        1.86        4.00      4.57 o 
   3  -8   8       42.10       44.54      7.99 o 
   4  -8   8       40.03       47.39      8.28 o 
  -4  -7   8      404.23      403.40     12.49 o 
  -3  -7   8      775.04      781.21     15.87 o 
  -2  -7   8       56.37       53.14      2.92 o 
  -1  -7   8     1104.50     1054.73     23.28 o 
   0  -7   8      242.06      223.86      6.90 o 
   1  -7   8       82.95       81.73      6.57 o 
   2  -7   8      120.69      122.48     10.85 o 
   3  -7   8       95.35       74.52      9.14 o 
   4  -7   8       55.85       55.67      8.28 o 
   5  -7   8      297.17      332.33     19.13 o 
  -5  -6   8      190.54      188.95      5.94 o 
  -4  -6   8      752.75      757.70     15.58 o 
  -3  -6   8      396.28      369.99      9.91 o 
  -2  -6   8      609.06      573.60     12.10 o 
  -1  -6   8      440.05      463.56     10.14 o 
   0  -6   8       55.55       70.31      3.53 o 
   1  -6   8      321.22      308.85     10.70 o 
   2  -6   8        0.16       -0.27      3.71 o 
   3  -6   8       18.67       15.13      5.14 o 
   4  -6   8       12.53       12.28      4.85 o 
   5  -6   8      400.98      399.43     20.84 o 
   6  -6   8        1.42        0.73      1.98 o 
  -5  -5   8      631.36      640.45     13.71 o 
  -4  -5   8      244.46      243.98      6.70 o 
  -3  -5   8     1220.78     1209.75     22.70 o 
  -2  -5   8     1358.73     1368.11     42.79 o 
  -1  -5   8      466.35      451.17      9.74 o 
   0  -5   8     1527.97     1441.11     29.87 o 
   1  -5   8      103.38      100.05      5.33 o 
   2  -5   8      701.26      681.92     19.27 o 
   3  -5   8       15.17       16.56      2.57 o 
   4  -5   8       70.56       77.66      8.28 o 
   5  -5   8       14.76       19.24      3.01 o 
   6  -5   8      508.69      519.81     16.70 o 
   7  -5   8      153.16      164.62      8.13 o 
  -6  -4   8      293.29      302.35     13.70 o 
  -5  -4   8      129.22      125.65      4.90 o 
  -4  -4   8      618.52      632.32     13.33 o 
  -3  -4   8     1234.14     1184.42     22.21 o 
  -2  -4   8      791.05      820.03     14.20 o 
  -1  -4   8     2863.52     2800.07     43.06 o 
   0  -4   8        4.77        6.42      1.55 o 
   1  -4   8      526.74      531.73     21.98 o 
   2  -4   8      811.23      810.22     22.11 o 
   3  -4   8        3.00        0.00      1.50 o 
   4  -4   8       31.08       32.83      5.71 o 
   5  -4   8      302.89      337.49     21.84 o 
   6  -4   8      116.58      109.92      6.04 o 
   7  -4   8      107.35      106.48      8.99 o 
  -6  -3   8       27.17       22.30      2.44 o 
  -5  -3   8      299.95      299.13      7.73 o 
  -4  -3   8      816.01      784.49     15.74 o 
  -3  -3   8      576.10      557.37     11.79 o 
  -2  -3   8     2101.03     2186.55     34.13 o 
  -1  -3   8     1844.46     1787.53     28.18 o 
   0  -3   8      610.02      590.71     11.80 o 
   1  -3   8      946.23      908.18     24.28 o 
   2  -3   8      660.15      650.49     18.17 o 
   3  -3   8      461.66      456.71     13.49 o 
   4  -3   8      108.63      107.14     10.14 o 
   5  -3   8        8.28        7.14      1.95 o 
   6  -3   8      180.53      176.87      8.42 o 
   7  -3   8      347.72      353.72     10.40 o 
   8  -3   8       75.98       77.39      5.42 o 
  -6  -2   8       71.61       68.97      3.78 o 
  -5  -2   8      226.10      217.32      6.22 o 
  -4  -2   8      334.46      322.59      7.90 o 
  -3  -2   8     2497.22     2433.10     43.06 o 
  -2  -2   8     1854.68     1872.63     29.46 o 
  -1  -2   8     2714.16     2713.67     41.59 o 
   0  -2   8     1194.68     1270.70     22.89 o 
   1  -2   8      587.34      565.09     13.26 o 
   2  -2   8     1686.20     1665.39     34.20 o 
   3  -2   8       31.04       30.57      2.42 o 
   4  -2   8        7.69        3.81      3.48 o 
   5  -2   8        6.93        9.46      1.73 o 
   6  -2   8      563.21      536.96     13.48 o 
   7  -2   8        7.15        5.54      1.83 o 
   8  -2   8      409.88      411.02     11.57 o 
  -6  -1   8       80.43       81.24      3.94 o 
  -5  -1   8      107.78       98.93      3.96 o 
  -4  -1   8      996.43      994.99     19.03 o 
  -3  -1   8      790.89      745.08     14.76 o 
  -2  -1   8      531.85      542.85      9.96 o 
  -1  -1   8     3118.72     3148.52     47.93 o 
   0  -1   8      615.42      623.74     10.86 o 
   1  -1   8     3295.34     3292.97     64.82 o 
   2  -1   8      371.20      371.04      9.36 o 
   3  -1   8      145.91      142.17      5.32 o 
   4  -1   8     1655.22     1677.98     34.42 o 
   5  -1   8      134.27      135.07      4.02 o 
   6  -1   8        8.04        8.16      1.32 o 
   7  -1   8      428.32      420.96     17.39 o 
   8  -1   8      180.94      173.72      6.45 o 
  -6   0   8       16.85       20.15      2.22 o 
  -5   0   8      270.51      281.47      6.64 o 
  -4   0   8      475.63      436.62      8.90 o 
  -3   0   8     1071.62     1041.93     17.75 o 
  -2   0   8     4851.57     4933.26     68.48 o 
  -1   0   8     1186.84     1235.76     18.36 o 
   0   0   8     4351.73     4223.83     70.97 o 
   1   0   8      944.28     1000.89     21.31 o 
   2   0   8     1285.48     1248.84     26.03 o 
   3   0   8      670.74      655.36     14.76 o 
   4   0   8       11.93       13.15      1.66 o 
   5   0   8        0.33        1.29      0.88 o 
   6   0   8      317.20      315.88      6.64 o 
   7   0   8      149.59      140.97      4.05 o 
   8   0   8       38.89       45.14      3.31 o 
   9   0   8      349.92      392.04     14.85 o 
  -6   1   8        7.07        8.25      1.67 o 
  -5   1   8      123.75      134.54      4.26 o 
  -4   1   8      271.67      266.38      6.26 o 
  -3   1   8     2068.83     2000.93     32.01 o 
  -2   1   8      110.35      127.55      3.33 o 
  -1   1   8     1563.74     1649.64     23.94 o 
   0   1   8     2980.03     2975.76     41.71 o 
   1   1   8     1131.75     1098.42     20.18 o 
   2   1   8     2949.90     2995.41     51.96 o 
   3   1   8        1.83        2.79      0.96 o 
   4   1   8     1575.75     1628.72     26.15 o 
   5   1   8      191.85      203.14      4.34 o 
   6   1   8       61.32       64.29      2.54 o 
   7   1   8       61.72       54.27      2.49 o 
   8   1   8      387.46      397.47      9.02 o 
  -6   2   8       29.59       35.61      4.28 o 
  -5   2   8        0.78        1.34      1.14 o 
  -4   2   8      365.44      364.58      7.78 o 
  -3   2   8     1048.96     1026.12     17.58 o 
  -2   2   8     1459.97     1482.18     21.87 o 
  -1   2   8     3054.12     3164.12     44.47 o 
   0   2   8     1848.72     1862.22     26.71 o 
   1   2   8     2692.45     2661.56     37.11 o 
   2   2   8     1164.52     1183.06     21.63 o 
   3   2   8      717.70      681.47     11.94 o 
   4   2   8      887.40      932.36     15.79 o 
   5   2   8      209.03      211.91      4.97 o 
   6   2   8        4.92        8.03      1.21 o 
   7   2   8      194.18      196.03      4.94 o 
   8   2   8       30.98       25.07      3.09 o 
  -6   3   8       38.95       38.86      4.85 o 
  -5   3   8       99.13       98.53      4.14 o 
  -4   3   8      133.94      130.45      4.08 o 
  -3   3   8      689.92      696.76     12.64 o 
  -2   3   8      915.91      934.14     14.50 o 
  -1   3   8     1180.94     1178.80     17.64 o 
   0   3   8     1956.86     1952.16     27.96 o 
   1   3   8      930.58      973.15     15.95 o 
   2   3   8     1704.67     1629.71     26.00 o 
   3   3   8     1254.09     1278.00     20.78 o 
   4   3   8       83.57       80.76      2.75 o 
   5   3   8      510.51      507.81      9.45 o 
   6   3   8       78.57       73.28      3.16 o 
   7   3   8        6.44        3.50      1.36 o 
   8   3   8       27.43       27.34      2.73 o 
   9   3   8      179.68      199.52      8.40 o 
  -6   4   8        3.21        3.85      2.02 o 
  -5   4   8        2.23        1.58      1.53 o 
  -4   4   8        2.78        4.88      1.34 o 
  -3   4   8      814.45      833.55     13.30 o 
  -2   4   8      148.71      162.33      3.88 o 
  -1   4   8     4433.29     4437.25     61.65 o 
   0   4   8      241.09      243.68      4.80 o 
   1   4   8     1355.50     1328.02     21.27 o 
   2   4   8     3404.66     3450.21     53.02 o 
   3   4   8      593.53      591.73     12.03 o 
   4   4   8     1131.01     1152.71     21.48 o 
   5   4   8        1.48        2.19      1.09 o 
   6   4   8       65.65       65.29      3.02 o 
   7   4   8       23.48       25.56      2.27 o 
   8   4   8       75.69       77.61      4.30 o 
   9   4   8        0.30        0.47      1.85 o 
  -5   5   8        6.61        8.59      2.03 o 
  -4   5   8      283.34      277.68      7.52 o 
  -3   5   8       62.00       73.81      2.66 o 
  -2   5   8      720.38      739.63     11.90 o 
  -1   5   8     1246.84     1283.38     19.20 o 
   0   5   8      899.84      892.07     13.68 o 
   1   5   8      832.07      781.04     14.93 o 
   2   5   8      383.73      377.18      8.53 o 
   3   5   8     2104.93     2015.86     35.86 o 
   4   5   8       55.39       55.53      3.21 o 
   5   5   8       80.14       78.01      3.23 o 
   6   5   8      112.40      108.43      3.96 o 
   7   5   8      208.93      204.52      5.88 o 
   8   5   8       21.93       26.82      3.70 o 
   9   5   8       51.01       60.53      7.42 o 
  -5   6   8        0.50        2.62      1.74 o 
  -4   6   8       52.52       40.87      3.01 o 
  -3   6   8      172.21      172.84      4.80 o 
  -2   6   8      308.34      321.12      6.60 o 
  -1   6   8      736.19      753.14     12.05 o 
   0   6   8     1529.76     1552.60     25.12 o 
   1   6   8       70.00       71.93      3.11 o 
   2   6   8     2216.05     2189.30     42.65 o 
   3   6   8     1122.56     1111.88     20.95 o 
   4   6   8      335.30      338.21      7.95 o 
   5   6   8      503.19      494.75     10.73 o 
   6   6   8       16.76       16.94      1.81 o 
   7   6   8       48.69       44.09      3.26 o 
   8   6   8        8.70        6.81      2.72 o 
   9   6   8       68.98       63.95      7.71 o 
  -4   7   8       13.11       17.31      2.35 o 
  -3   7   8      169.54      182.04      5.32 o 
  -2   7   8       70.31       79.63      3.74 o 
  -1   7   8      728.78      741.33     13.34 o 
   0   7   8      171.41      167.02      5.82 o 
   1   7   8      435.12      432.29     10.37 o 
   2   7   8     1267.80     1200.68     20.77 o 
   3   7   8        2.63        5.37      1.38 o 
   4   7   8     1115.13     1039.91     19.90 o 
   5   7   8       11.63       13.30      1.76 o 
   6   7   8       45.02       45.84      3.22 o 
   7   7   8        8.14        5.91      1.93 o 
   8   7   8       69.92       58.53      6.85 o 
  -4   8   8       15.09       18.64      3.62 o 
  -3   8   8        2.91        0.37      2.13 o 
  -2   8   8      233.36      248.22      7.05 o 
  -1   8   8      106.50      105.56      4.30 o 
   0   8   8      557.15      574.42     16.19 o 
   1   8   8      685.14      679.02     12.30 o 
   2   8   8      348.52      334.56      8.49 o 
   3   8   8      482.16      500.38     19.99 o 
   4   8   8      131.41      136.06      4.82 o 
   5   8   8      506.44      471.44     11.83 o 
   6   8   8       27.13       31.52      3.01 o 
   7   8   8       20.18       17.46      2.57 o 
   8   8   8       22.41       23.70      5.42 o 
  -3   9   8      178.79      187.92     13.81 o 
  -2   9   8        0.71        2.89      1.78 o 
  -1   9   8       97.59       99.47      4.31 o 
   0   9   8      172.76      175.59      4.84 o 
   1   9   8       53.92       58.00      2.69 o 
   2   9   8      677.73      690.78     12.46 o 
   3   9   8       21.85       26.83      3.01 o 
   4   9   8      428.76      416.78      9.70 o 
   5   9   8      137.59      128.26      4.59 o 
   6   9   8        5.42        4.98      2.06 o 
   7   9   8       52.86       47.68      6.28 o 
  -2  10   8        1.11       -0.42      3.57 o 
  -1  10   8       85.57       78.68      4.30 o 
   0  10   8       38.14       39.69      3.30 o 
   1  10   8      609.74      618.45     14.40 o 
   2  10   8       85.85       89.91      3.28 o 
   3  10   8       51.50       61.01      4.67 o 
   4  10   8      305.34      286.72      7.58 o 
   5  10   8        8.97        9.13      1.82 o 
   6  10   8      173.87      179.59     10.56 o 
   7  10   8       17.99        8.28      4.00 o 
  -1  11   8       12.51       12.84      3.01 o 
   0  11   8       79.11       79.72      5.27 o 
   1  11   8       10.26        6.28      3.14 o 
   2  11   8       51.65       58.06      5.00 o 
   3  11   8      286.94      319.55     17.56 o 
   4  11   8       19.87       17.29      2.80 o 
   5  11   8      150.95      143.52      7.42 o 
   6  11   8        8.59        6.57      4.00 o 
   1  12   8        9.12        7.71      3.43 o 
   2  12   8      280.63      288.08     13.13 o 
   3  12   8        1.77        5.42      2.06 o 
   4  12   8      133.62      150.21      7.15 o 
  -1  -8   9      477.24      497.79     12.95 o 
   0  -8   9      163.67      150.11      7.48 o 
   1  -8   9      248.15      230.69     15.70 o 
   2  -8   9      469.08      483.65     25.12 o 
   3  -8   9       39.23       40.83      8.28 o 
  -3  -7   9       39.80       51.17      3.13 o 
  -2  -7   9      428.74      441.35     10.07 o 
  -1  -7   9      448.81      422.69     11.30 o 
   0  -7   9       74.11       66.98      3.59 o 
   1  -7   9     1189.72     1132.94     30.96 o 
   2  -7   9       84.92       80.23      9.42 o 
   3  -7   9      343.16      319.49     19.13 o 
   4  -7   9       94.04       71.09      9.71 o 
  -4  -6   9       71.66       77.55      3.87 o 
  -3  -6   9       41.97       38.60      2.81 o 
  -2  -6   9      314.13      294.08      7.51 o 
  -1  -6   9      228.19      214.98      7.06 o 
   0  -6   9      892.66      852.36     19.09 o 
   1  -6   9      225.53      225.54      8.92 o 
   2  -6   9      786.90      767.16     21.91 o 
   3  -6   9      558.31      567.59     27.12 o 
   4  -6   9      197.50      180.73     13.42 o 
   5  -6   9      293.11      293.22     17.70 o 
  -4  -5   9       15.60       14.50      2.12 o 
  -3  -5   9      219.53      215.47      6.26 o 
  -2  -5   9       93.54       99.33      3.99 o 
  -1  -5   9     1033.00      988.16     19.06 o 
   0  -5   9      554.95      562.80     13.39 o 
   1  -5   9      984.07      930.82     25.64 o 
   2  -5   9      497.88      497.69     15.28 o 
   3  -5   9      240.15      223.45     12.85 o 
   4  -5   9      748.22      712.06     31.41 o 
   5  -5   9       38.07       41.11      7.14 o 
   6  -5   9       44.24       54.82      7.99 o 
  -5  -4   9      145.15      153.26      5.65 o 
  -4  -4   9        1.18        1.06      1.45 o 
  -3  -4   9       11.56       20.74      2.18 o 
  -2  -4   9      216.90      219.01      6.52 o 
  -1  -4   9      381.33      354.65      9.31 o 
   0  -4   9     1005.36     1005.93     18.93 o 
   1  -4   9     2485.30     2328.63     57.78 o 
   2  -4   9       43.90       48.56      4.57 o 
   3  -4   9     1387.38     1347.82     35.04 o 
   4  -4   9      883.77      860.81     35.97 o 
   5  -4   9      257.43      263.53     15.42 o 
   6  -4   9      201.84      207.35      8.85 o 
   7  -4   9        0.05        2.03      2.28 o 
  -5  -3   9        1.68        0.60      1.52 o 
  -4  -3   9       36.09       44.91      3.12 o 
  -3  -3   9       26.56       26.92      2.31 o 
  -2  -3   9      220.01      217.85      6.04 o 
  -1  -3   9      354.99      348.22      7.38 o 
   0  -3   9     1653.79     1621.76     28.97 o 
   1  -3   9      827.66      826.53     18.70 o 
   2  -3   9      645.19      641.04     15.16 o 
   3  -3   9      964.52      929.65     20.77 o 
   4  -3   9     1180.86     1115.12     24.38 o 
   5  -3   9      733.06      674.05     34.97 o 
   6  -3   9        1.24        1.23      2.40 o 
   7  -3   9      201.94      201.83      8.77 o 
  -5  -2   9      325.71      335.79      8.55 o 
  -4  -2   9       28.07       37.85      2.61 o 
  -3  -2   9        0.48        2.71      1.44 o 
  -2  -2   9       31.03       31.94      3.12 o 
  -1  -2   9      974.82      952.79     16.08 o 
   0  -2   9      299.79      291.56      6.87 o 
   1  -2   9     3469.20     3364.67     66.74 o 
   2  -2   9      768.74      774.99     17.59 o 
   3  -2   9      932.30      882.49     19.68 o 
   4  -2   9     1016.86     1011.85     22.31 o 
   5  -2   9      141.82      136.58      5.21 o 
   6  -2   9      777.15      818.14     20.29 o 
   7  -2   9       11.17       11.82      2.45 o 
   8  -2   9        1.54        1.90      2.04 o 
  -5  -1   9       14.38       14.47      2.04 o 
  -4  -1   9       68.57       76.52      3.55 o 
  -3  -1   9       49.84       53.80      2.93 o 
  -2  -1   9      235.18      222.58      5.27 o 
  -1  -1   9      129.80      132.97      4.59 o 
   0  -1   9     1650.45     1621.63     28.71 o 
   1  -1   9      929.45      962.47     20.97 o 
   2  -1   9      728.72      745.08     16.90 o 
   3  -1   9     2546.00     2483.88     49.92 o 
   4  -1   9     1066.12     1029.89     22.50 o 
   5  -1   9     1098.39     1081.38     23.57 o 
   6  -1   9      655.86      653.43     13.30 o 
   7  -1   9       13.80       16.42      2.25 o 
   8  -1   9       93.56      106.98      5.11 o 
  -5   0   9      176.35      177.24      5.63 o 
  -4   0   9      489.96      512.22     13.60 o 
  -3   0   9        2.07        4.11      1.60 o 
  -2   0   9        2.56        2.82      1.51 o 
  -1   0   9      315.44      295.90      6.28 o 
   0   0   9      699.82      714.48     14.54 o 
   1   0   9      496.82      495.02     11.95 o 
   2   0   9     3400.58     3309.13     65.42 o 
   3   0   9      785.50      801.96     17.95 o 
   4   0   9      969.42      921.63     20.26 o 
   5   0   9      314.28      318.51      8.69 o 
   6   0   9      422.11      441.32      8.68 o 
   7   0   9      478.67      513.74     10.32 o 
   8   0   9        4.79        3.15      1.75 o 
  -5   1   9      420.37      424.65     10.88 o 
  -4   1   9       67.81       69.07      3.40 o 
  -3   1   9      160.47      142.14      4.66 o 
  -2   1   9        2.54        1.21      1.02 o 
  -1   1   9     1216.65     1172.77     19.23 o 
   0   1   9       38.14       44.30      2.23 o 
   1   1   9     1883.90     1942.88     39.28 o 
   2   1   9     1109.01     1091.80     23.29 o 
   3   1   9     1234.50     1255.03     26.47 o 
   4   1   9     2412.12     2448.49     49.16 o 
   5   1   9      274.22      266.03      6.72 o 
   6   1   9     1758.74     1787.97     32.14 o 
   7   1   9       39.46       44.70      2.41 o 
   8   1   9       79.01       82.60      4.18 o 
  -5   2   9      315.88      326.60      8.71 o 
  -4   2   9      165.58      165.11      4.79 o 
  -3   2   9      309.69      292.50      6.71 o 
  -2   2   9        5.43        8.36      1.30 o 
  -1   2   9        2.50        5.65      1.08 o 
   0   2   9      248.56      251.61      5.40 o 
   1   2   9      769.10      796.61     15.29 o 
   2   2   9     1083.71     1059.78     19.75 o 
   3   2   9     1963.51     1963.52     39.72 o 
   4   2   9      397.59      404.37      9.01 o 
   5   2   9     1389.19     1347.70     24.69 o 
   6   2   9      483.33      495.36     12.98 o 
   7   2   9      195.41      215.67      7.05 o 
   8   2   9       89.24      107.72      5.90 o 
  -5   3   9      277.95      284.90      6.89 o 
  -4   3   9      309.92      317.70      7.26 o 
  -3   3   9       77.52       74.77      3.09 o 
  -2   3   9      162.24      167.71      4.08 o 
  -1   3   9      747.82      731.37     11.74 o 
   0   3   9      147.94      173.87      4.26 o 
   1   3   9     1286.83     1277.14     20.59 o 
   2   3   9      312.96      329.73      7.44 o 
   3   3   9      757.53      772.73     13.53 o 
   4   3   9     1976.78     2003.80     31.95 o 
   5   3   9      652.89      668.32     13.69 o 
   6   3   9      491.44      513.36     11.19 o 
   7   3   9      350.70      376.59     10.21 o 
   8   3   9       42.80       53.04      3.43 o 
   9   3   9       65.83       79.21      5.35 o 
  -5   4   9      262.59      261.08      8.29 o 
  -4   4   9      206.41      201.72      5.43 o 
  -3   4   9      276.68      271.44      6.82 o 
  -2   4   9       18.87       23.31      1.67 o 
  -1   4   9       58.33       55.52      2.26 o 
   0   4   9       24.90       31.34      1.81 o 
   1   4   9     1752.55     1763.45     27.89 o 
   2   4   9       95.40      102.06      6.14 o 
   3   4   9      990.64      979.12     18.84 o 
   4   4   9      988.15      985.44     19.02 o 
   5   4   9      735.63      750.44     18.79 o 
   6   4   9      885.34      895.25     17.70 o 
   7   4   9       83.81       90.04      3.76 o 
   8   4   9      163.75      192.85      7.30 o 
   9   4   9        1.92        3.53      3.43 o 
  -5   5   9       74.90       66.17      6.75 o 
  -4   5   9      295.22      290.48      7.87 o 
  -3   5   9      317.51      321.85      7.26 o 
  -2   5   9       29.06       28.55      2.11 o 
  -1   5   9       46.37       38.31      2.06 o 
   0   5   9      465.39      484.20      9.13 o 
   1   5   9      455.51      462.22      9.68 o 
   2   5   9      265.59      261.94      6.65 o 
   3   5   9      140.92      133.41      4.38 o 
   4   5   9      610.45      613.38     12.81 o 
   5   5   9     1905.68     1882.76     34.08 o 
   6   5   9       48.46       45.71      2.75 o 
   7   5   9      372.01      385.64      9.31 o 
   8   5   9      154.77      167.16      6.58 o 
  -4   6   9      156.71      139.78      5.63 o 
  -3   6   9       91.52       92.51      4.08 o 
  -2   6   9      283.73      271.84      6.89 o 
  -1   6   9       11.90       18.48      2.73 o 
   0   6   9       37.37       33.60      2.16 o 
   1   6   9      238.30      239.18      6.08 o 
   2   6   9      525.85      534.06     11.46 o 
   3   6   9       10.08       11.05      1.69 o 
   4   6   9     1464.75     1438.58     26.73 o 
   5   6   9       88.76       92.33      4.41 o 
   6   6   9      572.22      559.39     12.14 o 
   7   6   9      234.40      247.67      6.87 o 
   8   6   9        7.75       11.59      2.35 o 
  -4   7   9       52.68       52.11      3.74 o 
  -3   7   9      553.51      548.37     15.77 o 
  -2   7   9       31.37       27.48      2.61 o 
  -1   7   9       95.33       99.04      3.61 o 
   0   7   9        4.12        6.95      1.46 o 
   1   7   9      196.99      193.75      5.43 o 
   2   7   9        7.91        6.94      2.35 o 
   3   7   9      387.42      378.28      8.93 o 
   4   7   9      321.37      299.49      8.41 o 
   5   7   9      187.15      203.99      8.74 o 
   6   7   9      685.52      658.85     13.98 o 
   7   7   9      133.00      134.71      4.88 o 
   8   7   9      132.35      136.04      7.11 o 
  -3   8   9       79.09       68.98      7.57 o 
  -2   8   9       46.80       44.79      3.22 o 
  -1   8   9       11.09        4.25      1.80 o 
   0   8   9        1.10        3.14      1.41 o 
   1   8   9        5.96        7.39      1.58 o 
   2   8   9       97.00      100.40      4.23 o 
   3   8   9      145.62      157.73      6.76 o 
   4   8   9      221.20      229.12     11.62 o 
   5   8   9      104.74      112.95      4.30 o 
   6   8   9       78.70       81.58      4.33 o 
   7   8   9      222.56      221.08     20.84 o 
   8   8   9       28.18       30.94      3.70 o 
  -2   9   9      269.78      271.20     14.61 o 
  -1   9   9       12.65       19.42      2.64 o 
   0   9   9      135.46      133.09      4.26 o 
   1   9   9       11.80       11.19      1.77 o 
   2   9   9       12.20       16.16      2.92 o 
   3   9   9       76.30       76.90      4.57 o 
   4   9   9      255.23      256.13      7.04 o 
   5   9   9        3.91        7.31      1.74 o 
   6   9   9      430.03      413.76     11.19 o 
   7   9   9      114.44      108.26      5.03 o 
  -1  10   9        1.12       -3.07      4.28 o 
   0  10   9        5.51        4.09      2.68 o 
   1  10   9        3.96        2.44      1.72 o 
   2  10   9        4.47        3.23      1.32 o 
   3  10   9      273.32      275.78      7.56 o 
   4  10   9        0.24        1.93      1.53 o 
   5  10   9      125.94      154.75     10.85 o 
   6  10   9       65.16       65.76      9.85 o 
   0  11   9       30.04       25.24      3.69 o 
   1  11   9        1.69       -2.57      2.57 o 
   2  11   9       39.75       47.13      3.02 o 
   3  11   9       19.41       17.84      2.88 o 
   4  11   9       57.04       72.40      5.14 o 
   5  11   9       19.09       29.98      3.57 o 
  -1  -7  10       44.47       45.47      3.44 o 
   0  -7  10      241.32      231.78      9.94 o 
   1  -7  10       53.28       54.73      4.80 o 
   2  -7  10       40.80       47.11      8.28 o 
   3  -7  10      226.97      229.84     16.27 o 
  -2  -6  10      206.03      198.53      6.07 o 
  -1  -6  10        3.14        8.16      2.11 o 
   0  -6  10        3.00        4.32      1.37 o 
   1  -6  10       14.86       15.31      3.11 o 
   2  -6  10      313.88      314.44     11.46 o 
   3  -6  10      154.37      149.32     12.56 o 
   4  -6  10      444.84      434.26     23.13 o 
  -3  -5  10      582.16      601.69     13.20 o 
  -2  -5  10       90.65       98.52      5.19 o 
  -1  -5  10       91.53       93.20      4.41 o 
   0  -5  10       74.29       70.26      3.43 o 
   1  -5  10      224.85      221.16      7.55 o 
   2  -5  10       38.69       44.81      4.06 o 
   3  -5  10      438.71      416.03     31.98 o 
   4  -5  10       23.57       28.55      6.57 o 
   5  -5  10      284.57      259.81     16.85 o 
  -4  -4  10      270.93      262.75      7.44 o 
  -3  -4  10      340.43      339.18      9.80 o 
  -2  -4  10      132.80      132.89      5.36 o 
  -1  -4  10      255.59      249.91      6.63 o 
   0  -4  10       29.34       22.55      2.10 o 
   1  -4  10        0.73       -1.34      1.53 o 
   2  -4  10      589.65      570.40     14.38 o 
   3  -4  10      509.52      490.76     12.79 o 
   4  -4  10       12.20       14.33      5.57 o 
   5  -4  10      738.96      765.74     33.69 o 
   6  -4  10      239.63      228.69     15.13 o 
  -4  -3  10      270.31      272.89      7.52 o 
  -3  -3  10      440.54      439.14     10.24 o 
  -2  -3  10      647.48      662.19     13.72 o 
  -1  -3  10      207.97      223.36      6.14 o 
   0  -3  10      240.49      223.08      8.27 o 
   1  -3  10        3.75        5.54      1.75 o 
   2  -3  10       99.12      100.47      4.65 o 
   3  -3  10      446.91      421.46     11.23 o 
   4  -3  10      150.09      153.79      5.79 o 
   5  -3  10      264.56      253.84     10.90 o 
   6  -3  10      652.06      666.95     29.98 o 
   7  -3  10      407.27      461.95     23.13 o 
  -4  -2  10      413.52      396.86      9.69 o 
  -3  -2  10      536.23      527.41     11.69 o 
  -2  -2  10      305.91      303.67      7.69 o 
  -1  -2  10      441.59      433.29      9.66 o 
   0  -2  10       65.20       76.72      3.14 o 
   1  -2  10       39.78       35.28      2.80 o 
   2  -2  10       82.65       74.14      3.86 o 
   3  -2  10      669.10      663.67     15.83 o 
   4  -2  10       53.40       53.95      3.42 o 
   5  -2  10      515.79      495.99     12.75 o 
   6  -2  10      529.88      548.84     17.96 o 
   7  -2  10      103.87      100.78      9.71 o 
  -4  -1  10      877.54      878.39     18.83 o 
  -3  -1  10      468.96      436.27     10.07 o 
  -2  -1  10      887.46      916.52     17.91 o 
  -1  -1  10      674.91      659.56     13.34 o 
   0  -1  10       69.49       80.31      3.16 o 
   1  -1  10      305.58      295.19      8.43 o 
   2  -1  10      222.44      231.93      7.11 o 
   3  -1  10       10.91       11.12      2.29 o 
   4  -1  10      362.24      371.76     10.12 o 
   5  -1  10      691.41      694.99     16.49 o 
   6  -1  10      133.40      141.50      5.50 o 
   7  -1  10      567.79      589.95     18.88 o 
   8  -1  10      341.42      364.02     19.41 o 
  -5   0  10      714.84      714.19     15.12 o 
  -4   0  10      262.32      253.36      7.14 o 
  -3   0  10      713.05      684.26     15.07 o 
  -2   0  10     1376.22     1353.09     24.98 o 
  -1   0  10      390.59      358.42     11.22 o 
   0   0  10      568.76      595.45     11.93 o 
   1   0  10       29.47       19.92      2.24 o 
   2   0  10       26.15       25.34      2.37 o 
   3   0  10       76.98       72.75      3.74 o 
   4   0  10      812.28      798.18     18.27 o 
   5   0  10      233.48      229.86      7.25 o 
   6   0  10      812.25      815.62     18.86 o 
   7   0  10       95.46      104.85      4.87 o 
   8   0  10      425.27      456.63     14.79 o 
  -5   1  10      379.94      358.92      9.08 o 
  -4   1  10      539.71      522.75     11.72 o 
  -3   1  10     1216.63     1252.71     23.58 o 
  -2   1  10      291.94      286.37      7.35 o 
  -1   1  10     1077.75     1031.98     22.03 o 
   0   1  10      146.19      155.99      5.11 o 
   1   1  10       52.52       54.49      3.06 o 
   2   1  10      145.83      165.42      5.59 o 
   3   1  10      290.89      306.53     15.03 o 
   4   1  10       29.16       28.47      3.32 o 
   5   1  10      268.38      284.80     13.43 o 
   6   1  10      180.64      186.50      5.81 o 
   7   1  10      212.11      211.15      7.30 o 
   8   1  10      627.84      648.48     32.41 o 
  -4   2  10      470.86      462.47     11.42 o 
  -3   2  10      607.75      601.15     16.03 o 
  -2   2  10     1043.69     1013.92     19.41 o 
  -1   2  10     1692.68     1676.84     27.46 o 
   0   2  10      525.88      507.85     10.45 o 
   1   2  10       67.83       74.91      3.40 o 
   2   2  10       60.21       59.00      3.25 o 
   3   2  10       22.67       25.71      2.34 o 
   4   2  10       87.49       91.96      4.77 o 
   5   2  10      965.89      954.06     18.50 o 
   6   2  10      297.95      301.96      9.03 o 
   7   2  10      576.53      585.36     14.76 o 
   8   2  10      152.61      154.39      6.22 o 
  -4   3  10      373.56      367.04      9.03 o 
  -3   3  10      787.59      776.79     15.72 o 
  -2   3  10      679.06      674.03     12.24 o 
  -1   3  10      261.90      243.94      5.62 o 
   0   3  10      666.51      668.88     13.09 o 
   1   3  10       71.16       84.50     10.49 o 
   2   3  10      266.16      245.24      6.97 o 
   3   3  10      261.96      265.48      7.47 o 
   4   3  10        2.85        0.85      1.30 o 
   5   3  10        7.24        5.35      1.83 o 
   6   3  10      222.19      230.84      7.55 o 
   7   3  10      112.64      118.59      5.24 o 
   8   3  10      395.77      414.71     11.52 o 
  -4   4  10      286.63      282.97      6.95 o 
  -3   4  10      424.12      418.82     10.05 o 
  -2   4  10      576.09      582.31     10.20 o 
  -1   4  10     1679.30     1692.49     25.06 o 
   0   4  10      343.34      353.93      7.21 o 
   1   4  10      763.95      744.97     12.85 o 
   2   4  10       37.02       40.14      3.19 o 
   3   4  10      165.84      175.58      6.03 o 
   4   4  10      144.69      157.94      5.74 o 
   5   4  10      346.11      365.04     11.68 o 
   6   4  10      317.11      315.43      9.22 o 
   7   4  10      575.09      589.25     14.76 o 
   8   4  10      116.64      123.62      8.75 o 
  -4   5  10      360.33      352.69     10.25 o 
  -3   5  10      216.92      216.42      7.02 o 
  -2   5  10      668.12      665.03     12.85 o 
  -1   5  10      362.88      388.01      7.36 o 
   0   5  10      435.31      412.39      9.32 o 
   1   5  10      497.62      479.37     10.30 o 
   2   5  10       30.56       28.16      2.53 o 
   3   5  10        4.74        6.77      1.63 o 
   4   5  10       50.93       45.25      2.93 o 
   5   5  10       79.03       81.37      3.69 o 
   6   5  10      151.82      146.17      5.07 o 
   7   5  10      234.98      232.81      7.72 o 
   8   5  10       45.53       53.03      8.70 o 
  -3   6  10      303.66      303.06      8.23 o 
  -2   6  10      223.26      240.43      6.12 o 
  -1   6  10      775.46      790.81     14.40 o 
   0   6  10      576.20      567.99     12.16 o 
   1   6  10      193.83      186.87      5.22 o 
   2   6  10      243.64      239.20      7.49 o 
   3   6  10        1.06        0.84      1.52 o 
   4   6  10        2.59        1.94      1.36 o 
   5   6  10       14.88       13.58      1.94 o 
   6   6  10      380.89      372.01      9.26 o 
   7   6  10       23.43       20.20      2.32 o 
   8   6  10      246.53      269.80     15.42 o 
  -3   7  10      311.84      312.87     12.30 o 
  -2   7  10      119.92      125.33      5.19 o 
  -1   7  10      629.68      666.63     12.67 o 
   0   7  10      146.99      128.97      4.62 o 
   1   7  10      427.31      422.41      9.46 o 
   2   7  10       96.89       94.33      4.05 o 
   3   7  10       15.80       16.67      2.04 o 
   4   7  10       51.13       54.52      3.15 o 
   5   7  10      104.86      108.67      4.26 o 
   6   7  10        3.30        5.23      1.62 o 
   7   7  10       29.63       30.45      3.51 o 
  -2   8  10      323.98      342.12     10.15 o 
  -1   8  10      218.19      232.07      7.29 o 
   0   8  10      377.92      367.03      8.96 o 
   1   8  10       91.17       88.06      3.72 o 
   2   8  10      132.49      126.18      4.74 o 
   3   8  10      128.50      118.66      4.57 o 
   4   8  10       20.00       14.62      1.98 o 
   5   8  10        0.44       -0.10      1.41 o 
   6   8  10       53.63       57.94      3.39 o 
   7   8  10        1.70       -0.14      3.14 o 
  -1   9  10      211.16      214.13      9.51 o 
   0   9  10      207.95      229.43      8.78 o 
   1   9  10        4.74        1.79      1.44 o 
   2   9  10      289.99      300.36      8.05 o 
   3   9  10        0.30        1.28      1.64 o 
   4   9  10       28.80       31.39      3.01 o 
   5   9  10       58.00       53.16      3.89 o 
   6   9  10        0.89        2.28      2.06 o 
   0  10  10      188.59      202.43     11.71 o 
   1  10  10       71.24       64.78      4.34 o 
   2  10  10       87.87       85.67      5.62 o 
   3  10  10       53.63       53.01      4.53 o 
   4  10  10       50.43       50.71      4.43 o 
   5  10  10        8.25        9.34      2.59 o 
   2  11  10       42.30       58.21      4.80 o 
   3  11  10       14.63       11.56      2.95 o 
   0  -6  11      584.89      556.76     18.01 o 
   1  -6  11      165.24      153.46     15.42 o 
   2  -6  11      137.21      131.22      7.12 o 
  -1  -5  11      775.46      786.39     18.47 o 
   0  -5  11      164.15      158.83      8.73 o 
   1  -5  11      511.94      473.51     12.86 o 
   2  -5  11      216.02      216.75      9.05 o 
   3  -5  11       17.46       17.42      6.00 o 
   4  -5  11        0.19       -1.43      4.57 o 
  -2  -4  11      263.44      243.77      8.18 o 
  -1  -4  11      594.21      589.59     27.98 o 
   0  -4  11      543.18      559.79     14.35 o 
   1  -4  11      623.24      611.06     15.37 o 
   2  -4  11      170.86      167.49      6.46 o 
   3  -4  11      350.71      343.88     12.14 o 
   4  -4  11        7.77        4.57      4.85 o 
   5  -4  11        3.74        4.57      5.14 o 
  -3  -3  11      755.64      729.53     15.34 o 
  -2  -3  11      535.74      510.56     11.40 o 
  -1  -3  11      567.94      548.13     14.35 o 
   0  -3  11      913.90      929.50     17.77 o 
   1  -3  11      465.13      453.97     12.15 o 
   2  -3  11      728.28      747.78     17.86 o 
   3  -3  11      108.50      104.39      4.91 o 
   4  -3  11        0.32       -0.76      1.79 o 
   5  -3  11       38.07       37.97      7.14 o 
   6  -3  11        0.43        0.57      4.57 o 
  -3  -2  11      215.77      217.22      6.55 o 
  -2  -2  11      422.43      382.22     10.79 o 
  -1  -2  11      671.60      626.02     15.07 o 
   0  -2  11      643.61      657.05     13.24 o 
   1  -2  11     1435.84     1384.97     29.92 o 
   2  -2  11      372.37      371.00     12.07 o 
   3  -2  11      496.59      480.31     12.53 o 
   4  -2  11       62.10       71.45      4.04 o 
   5  -2  11        4.85       10.02      2.50 o 
   6  -2  11       36.32       29.69      6.85 o 
  -3  -1  11      402.14      389.30     10.92 o 
  -2  -1  11      735.28      720.82     14.88 o 
  -1  -1  11      631.38      621.12     17.27 o 
   0  -1  11     1411.02     1404.60     33.75 o 
   1  -1  11      679.82      663.24     15.92 o 
   2  -1  11      479.16      502.18     12.83 o 
   3  -1  11      448.83      457.46     11.99 o 
   4  -1  11       25.04       25.43      2.68 o 
   5  -1  11      104.27      105.12      4.82 o 
   6  -1  11       39.67       34.92      3.69 o 
   7  -1  11       38.32       30.26      6.57 o 
  -4   0  11       10.31        9.52      2.13 o 
  -3   0  11      444.22      436.80     10.30 o 
  -2   0  11      197.43      186.16      5.74 o 
  -1   0  11      902.90      894.19     17.37 o 
   0   0  11     1117.38     1098.83     20.38 o 
   1   0  11     1062.90      982.62     21.86 o 
   2   0  11     1283.35     1299.31     27.99 o 
   3   0  11      312.60      318.67     10.51 o 
   4   0  11      385.19      382.47     10.53 o 
   5   0  11       26.04       32.17      2.97 o 
   6   0  11        5.01        5.35      2.03 o 
   7   0  11        0.61       -0.52      1.95 o 
  -4   1  11      143.53      138.26      5.15 o 
  -3   1  11      253.32      247.24      9.19 o 
  -2   1  11      288.74      279.23     12.57 o 
  -1   1  11     1130.80     1155.03     22.95 o 
   0   1  11      563.05      533.51     11.03 o 
   1   1  11     2095.73     2109.11     45.88 o 
   2   1  11      251.23      277.90      8.17 o 
   3   1  11      272.61      292.79      8.56 o 
   4   1  11      744.05      750.22     17.51 o 
   5   1  11       26.19       23.64      2.59 o 
   6   1  11      119.58      127.01      6.50 o 
   7   1  11      112.03      117.34      8.28 o 
  -4   2  11        0.46        3.43      3.71 o 
  -3   2  11       64.51       61.76      3.63 o 
  -2   2  11      458.32      465.90     10.56 o 
  -1   2  11      373.93      385.14     12.07 o 
   0   2  11      960.43      944.43     17.82 o 
   1   2  11     1019.46     1028.06     22.47 o 
   2   2  11     1085.05     1096.15     27.47 o 
   3   2  11      596.06      602.31     17.72 o 
   4   2  11      376.82      380.26     11.25 o 
   5   2  11       31.72       34.81      3.41 o 
   6   2  11       16.39       16.14      2.40 o 
   7   2  11        1.07       -0.96      1.98 o 
  -3   3  11      182.28      189.02      5.93 o 
  -2   3  11      127.83      131.46      4.69 o 
  -1   3  11      766.44      764.35     17.72 o 
   0   3  11      774.77      794.51     15.30 o 
   1   3  11     1147.70     1120.65     24.17 o 
   2   3  11      783.66      823.43     25.90 o 
   3   3  11      479.82      487.28     14.94 o 
   4   3  11      440.43      460.55     14.33 o 
   5   3  11       31.26       33.23      2.93 o 
   6   3  11      297.27      311.77     13.93 o 
   7   3  11        0.01        0.71      2.16 o 
   8   3  11       16.12       11.13      4.00 o 
  -3   4  11       59.61       65.41      4.12 o 
  -2   4  11      170.64      170.69      5.44 o 
  -1   4  11      174.34      180.80      5.24 o 
   0   4  11      252.64      249.82      8.90 o 
   1   4  11      864.29      850.40     33.12 o 
   2   4  11      441.30      439.57     21.98 o 
   3   4  11     1311.45     1332.75     34.82 o 
   4   4  11      170.22      184.59      7.75 o 
   5   4  11        3.04        4.32      2.01 o 
   6   4  11      274.22      278.60      8.82 o 
   7   4  11       12.48       13.00      4.85 o 
  -3   5  11      108.61      120.89      4.60 o 
  -2   5  11      109.34      109.36      5.28 o 
  -1   5  11      140.70      134.15      5.27 o 
   0   5  11      966.88      968.23     32.86 o 
   1   5  11      726.64      753.25     21.20 o 
   2   5  11      571.10      554.12     16.55 o 
   3   5  11      730.50      749.21     21.20 o 
   4   5  11      150.14      149.69      5.85 o 
   5   5  11      176.86      177.58      6.61 o 
   6   5  11       10.79       14.69      2.48 o 
   7   5  11      177.88      182.47     11.85 o 
  -2   6  11        2.65        3.00      1.90 o 
  -1   6  11      262.14      276.15      6.74 o 
   0   6  11        1.38        2.91      1.50 o 
   1   6  11      428.38      445.51     12.03 o 
   2   6  11      444.04      454.33     19.63 o 
   3   6  11      435.15      441.74     11.85 o 
   4   6  11      431.96      445.54     12.05 o 
   5   6  11        2.76        1.81      1.75 o 
   6   6  11      199.50      201.36      7.16 o 
   7   6  11       71.77       73.98      7.14 o 
  -2   7  11       44.52       48.80      5.00 o 
  -1   7  11       41.57       50.61      2.90 o 
   0   7  11      281.60      298.61      7.80 o 
   1   7  11      717.93      712.91     14.47 o 
   2   7  11      220.54      216.74      7.43 o 
   3   7  11      378.54      407.77      9.99 o 
   4   7  11      147.03      162.85      5.62 o 
   5   7  11      105.19      109.96      7.34 o 
   6   7  11      168.24      171.95     15.56 o 
   7   7  11        4.23        6.06      2.59 o 
  -1   8  11        3.35        2.00      4.28 o 
   0   8  11      127.94      145.55      6.04 o 
   1   8  11       46.82       48.11      4.81 o 
   2   8  11      241.34      255.25     10.56 o 
   3   8  11      142.52      151.37     13.81 o 
   4   8  11      213.46      205.91      7.69 o 
   5   8  11       90.27      100.04      5.33 o 
   6   8  11       50.55       54.55      8.85 o 
   0   9  11       20.18       21.98      4.85 o 
   1   9  11      278.92      310.42     10.20 o 
   2   9  11      214.37      257.53     13.70 o 
   3   9  11        8.18        4.57      2.38 o 
   4   9  11      330.98      336.77     19.84 o 
   5   9  11       27.17       31.47      3.77 o 
   2  10  11       53.50       77.66      7.14 o 
   3  10  11       96.73       98.72      9.42 o 
   4  10  11       30.10       31.71      4.05 o 
   0  -4  12      181.72      174.31      8.36 o 
   1  -4  12      104.93       90.81      8.85 o 
   2  -4  12      364.30      328.47     12.14 o 
   3  -4  12      419.17      410.74     14.18 o 
  -1  -3  12      109.46       94.33      4.47 o 
   0  -3  12      115.43      121.61      5.47 o 
   1  -3  12      322.62      319.12      9.66 o 
   2  -3  12      588.23      608.75     35.83 o 
   3  -3  12      438.56      414.38     23.98 o 
   4  -3  12      418.91      406.14     21.27 o 
  -2  -2  12       82.87       86.75      4.76 o 
  -1  -2  12       45.36       44.33      3.19 o 
   0  -2  12      201.26      196.15      7.07 o 
   1  -2  12      328.59      312.76     12.08 o 
   2  -2  12      356.83      346.86     10.21 o 
   3  -2  12      875.09      846.68     24.16 o 
   4  -2  12      395.56      390.66     13.33 o 
   5  -2  12      532.55      552.22     24.41 o 
  -2  -1  12       14.00       16.21      2.52 o 
  -1  -1  12        8.95        4.64      1.89 o 
   0  -1  12      109.94      118.20      5.20 o 
   1  -1  12       94.96      100.88      4.86 o 
   2  -1  12      715.44      716.72     17.79 o 
   3  -1  12      354.52      359.47     10.38 o 
   4  -1  12      559.34      577.86     17.71 o 
   5  -1  12      449.32      456.42     14.96 o 
   6  -1  12      123.27      127.29      6.79 o 
  -2   0  12       21.63       25.59      3.34 o 
  -1   0  12      187.52      182.27      8.32 o 
   0   0  12        0.51        2.16      1.64 o 
   1   0  12      654.07      662.78     30.73 o 
   2   0  12      419.69      417.51     13.68 o 
   3   0  12      862.59      826.12     19.36 o 
   4   0  12      545.13      578.73     14.65 o 
   5   0  12      202.16      202.26      8.62 o 
   6   0  12      543.38      540.33     17.02 o 
  -2   1  12       26.45       29.84      2.60 o 
  -1   1  12       34.54       38.87      4.05 o 
   0   1  12       26.62       22.35      1.88 o 
   1   1  12      137.12      171.02      6.15 o 
   2   1  12      177.97      172.81      6.25 o 
   3   1  12      973.53      968.95     31.21 o 
   4   1  12      218.54      205.81      7.11 o 
   5   1  12      399.68      428.84     19.41 o 
   6   1  12      509.01      526.19     22.84 o 
  -2   2  12       78.16       85.28      3.94 o 
  -1   2  12       10.20       15.28      2.73 o 
   0   2  12       75.10       76.71      3.16 o 
   1   2  12       54.16       59.97      3.57 o 
   2   2  12      483.86      498.30     13.10 o 
   3   2  12      509.39      521.96     13.18 o 
   4   2  12      470.07      484.90     15.53 o 
   5   2  12      488.34      529.33     22.84 o 
   6   2  12      288.85      309.78     15.42 o 
   7   2  12      186.14      210.42     12.28 o 
  -2   3  12       85.21       88.71      4.01 o 
  -1   3  12        0.60        0.42      1.22 o 
   0   3  12       16.48       23.14      2.02 o 
   1   3  12      152.44      167.04      5.93 o 
   2   3  12       64.67       59.10      4.43 o 
   3   3  12      494.99      490.56     16.70 o 
   4   3  12      418.64      437.48     14.32 o 
   5   3  12      327.97      339.76     16.56 o 
   6   3  12      195.10      234.40     13.13 o 
   7   3  12       22.24       30.54      4.01 o 
  -2   4  12       19.36       18.21      3.73 o 
  -1   4  12       91.57       82.93      3.56 o 
   0   4  12        2.30        5.46      2.09 o 
   1   4  12        0.45        0.32      1.78 o 
   2   4  12      192.96      186.10      7.97 o 
   3   4  12      338.10      361.51     12.41 o 
   4   4  12      101.92      107.54      5.93 o 
   5   4  12     1110.32     1192.29     45.11 o 
   6   4  12      131.47      149.10      7.82 o 
   7   4  12      169.55      175.01     10.85 o 
  -2   5  12      277.77      255.50      8.61 o 
  -1   5  12       28.82       32.85      3.03 o 
   0   5  12        5.74        3.94      1.59 o 
   1   5  12        3.35        5.32      2.71 o 
   2   5  12       59.71       65.51      4.74 o 
   3   5  12      136.26      140.74      6.76 o 
   4   5  12      340.32      356.65     12.41 o 
   5   5  12      323.99      333.67     12.52 o 
   6   5  12       35.54       42.79      4.59 o 
  -1   6  12       27.61       20.69      3.12 o 
   0   6  12      107.83       98.88      4.50 o 
   1   6  12       27.40       34.85      3.53 o 
   2   6  12        4.88        6.21      2.32 o 
   3   6  12      258.39      292.36     15.13 o 
   4   6  12      113.95      131.05      9.14 o 
   5   6  12      191.72      200.93      9.10 o 
   6   6  12      421.70      410.90     25.12 o 
   0   7  12       19.10       25.67      3.12 o 
   1   7  12       54.57       60.81      6.57 o 
   2   7  12       21.28       30.55      4.85 o 
   3   7  12      104.95      132.19      9.14 o 
   4   7  12       50.69       59.08      5.00 o 
   5   7  12      287.64      313.53     27.69 o 
   6   7  12        8.71       16.17      6.00 o 
   1   8  12        9.23        7.14      3.43 o 
   2   8  12       39.61       53.68      6.28 o 
   3   8  12        5.13       12.56      3.71 o 
   4   8  12      112.69      127.45      7.34 o 
   5   8  12        3.07        4.38      3.71 o 
   1  -2  13      167.84      163.13     10.14 o 
   2  -2  13        6.60        4.17      2.60 o 
   3  -2  13        0.40        2.64      2.42 o 
   0  -1  13      286.82      298.23     11.49 o 
   1  -1  13       11.91       12.67      3.14 o 
   2  -1  13       63.54       69.87      5.28 o 
   3  -1  13        0.68        2.80      2.38 o 
   4  -1  13      153.36      166.76     13.28 o 
   0   0  13      256.88      271.63     10.07 o 
   1   0  13       50.33       49.54      4.43 o 
   2   0  13      290.71      300.32     12.28 o 
   3   0  13       48.79       53.77      4.59 o 
   4   0  13        0.13       -0.05      1.95 o 
   5   0  13      120.56      127.61      6.99 o 
  -1   1  13      375.09      372.17     10.33 o 
   0   1  13      182.45      206.26     13.63 o 
   1   1  13      393.76      407.99     17.50 o 
   2   1  13        0.23        1.54      2.28 o 
   3   1  13       40.88       51.05      4.51 o 
   4   1  13       25.69       26.27      4.57 o 
   5   1  13      298.11      281.23     14.85 o 
  -1   2  13      140.10      126.94      5.25 o 
   0   2  13      499.86      508.15     18.49 o 
   1   2  13      142.51      152.95      5.99 o 
   2   2  13      186.92      172.73     10.85 o 
   3   2  13       85.98       82.23      7.14 o 
   4   2  13        6.09        4.00      3.14 o 
   5   2  13       26.75       24.55      4.57 o 
  -1   3  13      680.61      672.53     16.08 o 
   0   3  13      145.05      145.54      7.07 o 
   1   3  13      273.53      269.24     14.28 o 
   2   3  13      123.42      138.19      9.71 o 
   3   3  13        0.29        0.86      2.57 o 
   4   3  13        6.27        8.28      3.43 o 
   5   3  13       69.76       79.09      7.14 o 
   0   4  13      215.18      201.57     12.28 o 
   1   4  13      219.70      222.98     12.85 o 
   2   4  13       72.89       66.81      6.85 o 
   3   4  13      280.95      284.94     15.42 o 
   4   4  13        1.41        5.42      3.14 o 
   5   4  13       11.11       13.70      4.00 o 
   0   5  13      529.28      508.78     22.84 o 
   1   5  13       22.39       27.98      4.85 o 
   2   5  13      332.90      334.33     16.85 o 
   3   5  13       14.51       14.28      4.00 o 
   4   5  13        4.65       -0.29      2.28 o 
   5   5  13        3.95        5.71      2.86 o 
   1   6  13      190.21      187.87     11.71 o 
   2   6  13       61.04       46.54      6.00 o 
   3   6  13       73.89       81.08      7.71 o 
   4   6  13      154.35      155.60     10.56 o 
   2   7  13       67.06       56.25      6.57 o 
   3   7  13      213.21      236.69     13.70 o 
                                                 
